# Supplementary material for: A Network of Conserved Damage Survival Pathways Revealed by a Genomic RNAi Screen
Source: PLoS Genet. 2009 Jun 19;5(6):e1000527. doi: 10.1371/journal.pgen.1000527 (PMC2688755; doi:10.1371/journal.pgen.1000527)
Supplement: Table S1 — Summary of MMS screen hits and pathway genes selected for validation. The 534 Drosophila MMS screen hits selected for validation analysis and 298 pathway genes tested for pathway analysis, provided with FlyBase gene number, corresponding CG number, and the dsRNA used for validation, noted by DRSC identification number, either library dsRNA or validation dsRNA. For those genes that had no validation amplicon designed or those whose library amplicon had no potential off-target effects at 19 nt, data from [18] was used (asterisks). For each dsRNA, significant death, trend death or significant resistance to MMS treatment is noted (MMS survival). (0.94 MB XLS) [file pgen.1000527.s011.xls]

## Sheet: Sheet2
Gene		Amplicon			Position			Raw		Normalized		Survival		T-tests
FBgn	CG number	DRSC		version	plate	row	col	Control	MMS	Control	MMS	Control	MMS	Ctrl vs MMS	Luc	MMS survival
FBgn0000008	CG6741	DRSC04667		library	20	M	1	175567	69080.1	0.741186	0.437802	74.1186	28.4571	0.210986	0.210963	Death trend
						M	13	212767	164943	0.902627	1.06803	90.2627	69.4218
						N	7	197901	63611.6	0.838113	0.40185	83.8113	26.1203
						N	19	181324	63254.3	0.766172	0.399501	76.6172	25.9676
FBgn0000008	CG6741	DRSC33373		validation	18	M	9	185378	144601	0.763685	0.832787	76.3685	54.1312	0.145299	0.113581	Death trend
						M	21	186633	100927	0.769018	0.57676	76.9018	37.4894
						N	3	171060	87536.8	0.702828	0.498261	70.2828	32.3869
						N	15	186498	105419	0.768445	0.60309	76.8445	39.2009
FBgn0000014	CG10325	DRSC16897		library	19	I	11	251767	185837	1.21755	1.18261	121.755	76.8695	0.094755	0.0136415	Death
						I	23	210101	101545	1.01191	0.638322	101.191	41.4909
						J	5	253568	112724	1.22644	0.710505	122.644	46.1829
						J	17	309743	171385	1.5037	1.08929	150.37	70.8038
FBgn0000014	CG10325	DRSC37379		validation	25	A	1	117766	58233.6	1.05371	0.863912	105.371	56.1543	0.0917872	0.00075898	Not hit
						A	13	101750	50316	0.906191	0.742765	90.6191	48.2797
						B	7	104466	65331.9	0.931212	0.972524	93.1212	63.2141
						B	19	107917	54428	0.962998	0.805683	96.2998	52.3694
FBgn0000022	CG3796	DRSC33386		validation	4	M	3	329882	289584	1.03713	1.21619	103.713	85.1336	0.549659	0.148948	Not hit
						M	15	327802	263690	1.03059	1.10745	103.059	77.5212
						N	9	331073	239596	1.04087	1.00626	104.087	70.438
						N	21	299049	214491	0.940191	0.90082	94.0191	63.0574
FBgn0000097	CG3166	DRSC00801		library	23	I	1	237124	93586.5	1.09014	0.561443	109.014	36.4938	0.184588	0.412265	Death trend
						I	13	232677	163505	1.0692	0.994289	106.92	64.6288
						J	7	245838	174087	1.13117	1.05979	113.117	68.8866
						J	19	204579	148515	0.936901	0.90149	93.6901	58.5969
FBgn0000097	CG3166	DRSC32787		validation	18	K	1	190409	98600.7	0.785066	0.56312	78.5066	36.6028	0.192575	0.0998484	Death trend
						K	13	221144	175937	0.915701	1.01649	91.5701	66.0715
						L	7	235585	128317	0.97708	0.737326	97.708	47.9262
						L	19	224797	118018	0.931227	0.676949	93.1227	44.0017
FBgn0000100	CG7490	DRSC32570		validation	22	K	12	212814	121771	1.03261	0.83499	103.261	54.2743	0.249738	0.0813962	Death trend
						K	24	119953	69651.2	0.57081	0.469524	57.081	30.519
						L	6	185017	101683	0.894379	0.694128	89.4379	45.1183
						L	18	191159	113041	0.924923	0.773771	92.4923	50.2951
FBgn0000114	CG31762	DRSC01236		library	5	A	12	193763	100738	0.849938	0.709574	84.9938	46.1223	0.00560755	1.07099e-05	Death
						A	24	171271	73626	0.749575	0.513597	74.9575	33.3838
						B	6	202747	90958.5	0.890027	0.638884	89.0027	41.5274
						B	18	186157	81139.2	0.816001	0.567906	81.6001	36.9139
FBgn0000114	CG31762	DRSC30638		validation	6	K	11	233828	161459	0.996204	1.24238	99.6204	80.755	0.727353	0.535038	Not hit
						K	23	183923	67464.5	0.780037	0.50658	78.0037	32.9277
						L	5	228435	92342.6	0.972846	0.701329	97.2846	45.5864
						L	17	246391	141599	1.05063	1.08691	105.063	70.6493
FBgn0000116	CG32031	DRSC08959		library	12	N	8	172040	82282.7	0.876348	0.719142	87.6348	46.7443	0.254971	0.152836	Death trend
						L	12	224192	157427	1.02624	1.07554	102.624	69.9102
						N	20	157519	77290.7	0.800351	0.673884	80.0351	43.8024
						L	24	170127	102168	0.774554	0.691426	77.4554	44.9427
FBgn0000116	CG32031	DRSC33424		validation	9	A	8	215902	104498	0.987911	0.884582	98.7911	57.4978	0.398198	0.0593429	Not hit
						A	20	193462	111972	0.883167	0.949502	88.3167	61.7176
						B	2	216138	128049	0.989011	1.08915	98.9011	70.7946
						B	14	219539	148145	1.00489	1.2637	100.489	82.1404
FBgn0000120	CG5711	DRSC01867		library	15	M	3	185029	71893.1	0.944733	0.7668	94.4733	49.842	0.328433	0.0788512	Not hit
						M	15	153800	125450	0.781658	1.35676	78.1658	88.1894
						N	9	161068	89777.2	0.819609	0.963805	81.9609	62.6473
						N	21	147488	75628.7	0.748693	0.80795	74.8693	52.5167
FBgn0000120	CG5711	DRSC33429		validation	9	A	9	240807	109904	1.10416	0.931536	110.416	60.5498	0.396163	0.0316099	Not hit
						A	21	164496	111745	0.747957	0.947529	74.7957	61.5894
						B	3	208941	135125	0.955418	1.15061	95.5418	74.7896
						B	15	227462	140649	1.04187	1.19859	104.187	77.9084
FBgn0000121	CG5962	DRSC37296		validation	24	O	5	107389	64461.9	0.9883	0.949107	98.83	61.6919	0.111549	0.13769	Not hit
						O	17	106358	60095.6	0.978304	0.881914	97.8304	57.3244
						P	11	111980	66671.8	1.0328	0.983115	103.28	63.9024
						P	23	127608	66159.4	1.1843	0.975229	118.43	63.3899
FBgn0000221	CG4934	DRSC18746		library	13	E	12	219730	140564	1.05663	1.22625	105.663	79.706	0.915181	0.827169	Not hit
						E	24	204015	89001.2	0.979231	0.76892	97.9231	49.9798
						F	6	223082	107858	1.07314	0.936168	107.314	60.8509
						F	18	238736	159274	1.15025	1.39219	115.025	90.4926
FBgn0000221	CG4934	DRSC33478		validation	9	A	6	209632	103550	0.958646	0.876342	95.8646	56.9622	0.861835	0.304603	Not hit
						A	18	195037	109108	0.89052	0.92462	89.052	60.1003
						B	12	237520	160094	1.08882	1.36749	108.882	88.8872
						B	24	241213	91656.1	1.10606	0.773033	110.606	50.2471
FBgn0000242	CG6500	DRSC19350		library	17	A	4	224603	106033	1.37413	1.36186	137.413	88.5207	0.790416	0.802977	Not hit
						A	16	217165	122442	1.32767	1.57777	132.767	102.555
						B	10	185879	93434.4	1.13226	1.19608	113.226	77.7455
						B	22	219178	90742	1.34024	1.16066	134.024	75.4428
FBgn0000242	CG6500	DRSC33491		validation	9	A	12	252618	184438	1.15929	1.57895	115.929	102.632	0.0130639	0.00283696	Not hit
						A	24	249957	150244	1.14687	1.28193	114.687	83.3258
						B	6	240081	155059	1.10077	1.32376	110.077	86.0441
						B	18	236816	152959	1.08553	1.30552	108.553	84.8588
FBgn0000289	CG8367	DRSC07650		library	21	C	7	175852	98778.2	0.744648	0.580843	74.4648	37.7548	0.35285	0.271296	Death trend
						C	19	164686	102306	0.696048	0.602064	69.6048	39.1342
						D	1	198176	120076	0.841808	0.708971	84.1808	46.0831
						D	13	254722	164026	1.08792	0.973366	108.792	63.2688
FBgn0000289	CG8367	DRSC32302		validation	6	M	1	190956	96983.5	0.810501	0.737659	81.0501	47.9478	0.457754	0.421296	Not hit
						M	13	239359	142479	1.02016	1.0938	102.016	71.0971
						N	7	205604	90477.6	0.873948	0.68673	87.3948	44.6374
						N	19	209414	98502.7	0.890454	0.749552	89.0454	48.7208
FBgn0000377	CG3193	DRSC18184		library	19	K	12	266313	176322	1.28934	1.12117	128.934	72.8759	0.0711197	0.0206232	Death
						K	24	214091	87930.4	1.0316	0.550413	103.16	35.7769
						L	6	252107	139042	1.21923	0.880445	121.923	57.2289
						L	18	238715	153946	1.15313	0.976683	115.313	63.4844
FBgn0000377	CG3193	DRSC31853		validation	3	C	11	121351	103053	0.544674	0.622251	54.4674	40.4463	0.770397	0.538585	Death
						I	7	155527	74526.2	0.706586	0.499282	70.6586	32.4533
						C	23	107093	79635.6	0.477921	0.47735	47.7921	31.0278
						I	19	149629	62881.8	0.679131	0.41834	67.9131	27.1921
FBgn0000377	CG3193	DRSC31853		validation	3	D	5	100885	77032.3	0.448853	0.461242	44.8853	29.9807	0.770397	0.538585	Death
						J	1	53854.5	35156.2	0.233273	0.225615	23.3273	14.665
						D	17	103332	71874.6	0.460311	0.429328	46.0311	27.9063
						J	13	164653	73665.5	0.749071	0.493299	74.9071	32.0644
FBgn0000413	CG5102	DRSC03517		library	20	K	7	230423	102049	0.979253	0.654546	97.9253	42.5455	0.00677084	0.0364125	Death
						K	19	222065	71747.8	0.94298	0.455339	94.298	29.5971
						L	1	186813	64641.1	0.789991	0.408618	78.9991	26.5602
						L	13	236247	113337	1.00453	0.728758	100.453	47.3693
FBgn0000413	CG5102	DRSC35680		validation	4	K	3	318265	221444	1.00061	0.930019	100.061	65.1013	0.19535	0.0254839	Not hit
						K	15	317072	211404	0.996855	0.887856	99.6855	62.1499
						L	9	354438	252750	1.11433	1.0615	111.433	74.3048
						L	21	301819	166475	0.948902	0.69916	94.8902	48.9412
FBgn0000472	CG10798	DRSC18762		library	19	M	6	201271	119595	0.968324	0.754878	96.8324	49.0671	0.0740951	0.0288271	Death
						M	18	200664	126220	0.965326	0.797655	96.5326	51.8476
						N	12	204088	155305	0.982228	0.985461	98.2228	64.0549
						N	24	235630	64599	1.13791	0.39976	113.791	25.9844
FBgn0000472	CG10798	DRSC34257		validation	18	O	11	207945	114342	0.859604	0.6554	85.9604	42.601	0.0020901	3.52e-07	Death
						O	23	256861	98720.6	1.06751	0.563823	106.751	36.6485
						P	5	224327	54683.9	0.929229	0.305669	92.9229	19.8685
						P	17	243226	59601.2	1.00956	0.334495	100.956	21.7422
FBgn0000473	CG9438	DRSC05014		library	20	M	9	208872	120868	0.885724	0.778266	88.5724	50.5873	0.0204157	0.179326	Death
						M	21	242718	91877.7	1.03261	0.587679	103.261	38.1992
						N	3	174684	75021	0.737354	0.476859	73.7354	30.9958
						N	15	202924	90960.2	0.859911	0.581648	85.9911	37.8071
FBgn0000473	CG9438	DRSC35675		validation	4	O	4	339719	243636	1.06806	1.02322	106.806	71.6257	0.654957	0.889077	Death trend
						O	16	327400	231727	1.02933	0.973208	102.933	68.1245
						P	10	317259	253572	0.997444	1.06495	99.7444	74.5465
						P	22	308609	223350	0.97025	0.938027	97.025	65.6619
FBgn0000479	CG32498	DRSC35697		validation	1	I	1	222627	167728	1.00644	1.22121	100.644	79.3787	0.919835	0.941787	Not hit
						I	13	197420	133766	0.890065	0.970035	89.0065	63.0523
						J	7	246722	132374	1.11767	0.959734	111.767	62.3827
						J	19	265569	152231	1.20468	1.1066	120.468	71.9288
FBgn0000536	CG3525	DRSC35712		validation	7	I	9	250374	129216	1.14812	0.879437	114.812	57.1634	0.0346161	3.7158e-05	Death
						I	21	272600	88790	1.25159	0.598431	125.159	38.898
						J	3	235028	137730	1.07669	0.938621	107.669	61.0104
						J	15	248391	155427	1.1389	1.06164	113.89	69.0065
FBgn0000541	CG32346	DRSC08583		library	13	C	10	169948	74377.6	0.811426	0.639218	81.1426	41.5492	0.0979687	0.00381515	Death
						C	22	138367	74584	0.655869	0.641049	65.5869	41.6682
						D	4	170008	64630.5	0.811721	0.552768	81.1721	35.9299
						D	16	194843	91382.6	0.934052	0.790042	93.4052	51.3527
FBgn0000541	CG32346	DRSC34907		validation	20	A	12	186347	26955	0.78797	0.160859	78.797	10.4559	6.61966e-05	7.86e-06	Death
						A	24	234137	58939.5	0.995368	0.371134	99.5368	24.1237
						B	6	217269	22061.8	0.922167	0.12869	92.2167	8.36486
						B	18	222425	40765.6	0.944542	0.251654	94.4542	16.3575
FBgn0000581	CG7776	DRSC05281		library	20	M	4	192232	88628.7	0.813507	0.566319	81.3507	36.8108	0.117763	0.365718	Death trend
						M	16	211639	142684	0.897732	0.921694	89.7732	59.9101
						N	10	209728	106563	0.889438	0.684227	88.9438	44.4747
						N	22	188757	61083.3	0.798429	0.385228	79.8429	25.0398
FBgn0000636	CG5803	DRSC01638		library	17	C	4	154751	66555.1	0.937836	0.84241	93.7836	54.7566	0.224261	0.104213	Not hit
						C	16	181352	105616	1.10398	1.35637	110.398	88.1642
						D	10	175876	124253	1.06978	1.6016	106.978	104.104
						D	22	161959	92460	0.982857	1.18326	98.2857	76.9121
FBgn0000636	CG5803	DRSC28665		validation	24	K	2	85772.1	39678.8	0.778748	0.567722	77.8748	36.9019	0.619287	0.221706	Not hit
						K	14	92318.3	42684	0.842207	0.613968	84.2207	39.9079
						L	8	92012.7	86071.5	0.839244	1.28165	83.9244	83.3076
						L	20	95289.6	33997.3	0.871011	0.480289	87.1011	31.2188
FBgn0000927	CG2707	DRSC35744		validation	22	M	12	243294	146978	1.18419	1.01174	118.419	65.7632	0.0465505	0.103631	Death
						M	24	215976	104404	1.04834	0.71321	104.834	46.3587
						N	6	238521	146763	1.16046	1.01023	116.046	65.6651
						N	18	237604	146806	1.15589	1.01053	115.589	65.6844
FBgn0000996	CG8171	DRSC07088		library	21	A	4	124673	19396.5	0.521898	0.10329	52.1898	6.71387	0.00131395	1.03e-07	Death
						A	16	169514	47376.7	0.717062	0.271616	71.7062	17.6551
						B	10	169877	64780.5	0.718642	0.376316	71.8642	24.4605
						B	22	160499	39927.4	0.677824	0.226802	67.7824	14.7421
FBgn0001133	CG33133	DRSC04691		library	13	I	11	222947	124633	1.07248	1.08495	107.248	70.5217	0.394183	0.186352	Not hit
						I	23	198249	92351.9	0.950827	0.798639	95.0827	51.9115
						J	5	204215	97186.6	0.980216	0.841519	98.0216	54.6987
						J	17	227162	122853	1.09324	1.06916	109.324	69.4954
FBgn0001133	CG33133	DRSC32737		validation	18	I	11	230267	206553	0.954478	1.19596	95.4478	77.7377	0.650396	0.714934	Death
						I	23	241468	111053	1.00209	0.636117	100.209	41.3476
						J	5	193696	117649	0.799039	0.674787	79.9039	43.8612
						J	17	261119	181136	1.08561	1.04696	108.561	68.0527
FBgn0001168	CG6494	DRSC31616		validation	4	O	5	340186	263427	1.06952	1.10634	106.952	77.444	0.45741	0.123396	Not hit
						O	17	315525	216282	0.991993	0.908341	99.1993	63.5838
						P	11	315832	280306	0.992958	1.17723	99.2958	82.406
						P	23	310730	246081	0.976916	1.03349	97.6916	72.3445
FBgn0001179	CG8019	DRSC11354		library	13	C	11	160484	95230	0.764808	0.824165	76.4808	53.5707	0.251008	0.251009	Not hit
						C	23	152422	87143.3	0.725099	0.752442	72.5099	48.9087
						D	5	182415	82571.9	0.872835	0.711897	87.2835	46.2733
						D	17	197058	85291.4	0.944961	0.736017	94.4961	47.8411
FBgn0001179	CG8019	DRSC35779		validation	1	I	8	216107	125255	0.976338	0.907084	97.6338	58.9605	0.0284241	0.0172584	Death
						I	20	239683	127937	1.08517	0.926923	108.517	60.25
						J	2	279780	132571	1.27028	0.961193	127.028	62.4775
						J	14	236458	119080	1.07028	0.861414	107.028	55.9919
FBgn0001227	CG4167	DRSC23678		validation	7	I	10	254607	250527	1.16783	1.72269	116.783	111.975	0.00226524	1.98752e-11	Resistance
						I	22	235378	196014	1.07831	1.34376	107.831	87.3446
						J	4	225676	242861	1.03315	1.6694	103.315	108.511
						J	16	255439	254574	1.17171	1.75082	117.171	113.803
FBgn0001233	CG1242	DRSC08664		library	11	A	8	167616	79783.6	0.813141	0.673243	81.3141	43.7608	0.137546	0.086708	Death trend
						A	20	132316	64992.6	0.63772	0.544342	63.772	35.3822
						B	2	190155	72736.2	0.925145	0.611826	92.5145	39.7687
						B	14	204172	99706.9	0.994802	0.846871	99.4802	55.0466
FBgn0001233	CG1242	DRSC33050		validation	11	K	5	204805	105421	0.997946	0.896665	99.7946	58.2832	0.473359	0.209299	Not hit
						K	17	216412	124486	1.05563	1.06282	105.563	69.0831
						L	11	223343	129488	1.09007	1.10641	109.007	71.9164
						L	23	174826	50413	0.84897	0.417283	84.897	27.1234
FBgn0001285	CG8579	DRSC25190		validation	21	O	11	189296	83327.7	0.803163	0.487894	80.3163	31.7131	0.000172694	5.81e-07	Death
						O	23	182232	53691.5	0.772417	0.309606	77.2417	20.1244
						P	5	192706	49317.8	0.818002	0.283294	81.8002	18.4141
						P	17	204477	40804	0.869236	0.232076	86.9236	15.0849
FBgn0001323	CG4761	DRSC23245	*	library	17	K	12	172318	84952.4	1.04756	1.08448	104.756	70.4911	0.798595	0.97108	Not hit
						K	24	125865	63457.9	0.757414	0.801657	75.7414	52.1077
						L	6	199714	69103.6	1.21867	0.875943	121.867	56.9363
						L	18	150631	82065.1	0.912101	1.04649	91.2101	68.0217
FBgn0001325	CG3340	DRSC04622		library	14	C	11	153078	97507.9	0.894213	0.932039	89.4213	60.5825	0.740773	0.474497	Not hit
						C	23	111248	59193.5	0.643164	0.557334	64.3164	36.2267
						D	5	158817	83564.5	0.928658	0.795677	92.8658	51.719
						D	17	170603	105112	0.999391	1.00641	99.9391	65.4165
FBgn0001325	CG3340	DRSC35806		validation	16	A	3	245967	235878	0.938874	0.987225	93.8874	64.1696	0.00250152	0.0832998	Not hit
						A	15	238914	249309	0.911621	1.04389	91.1621	67.8527
						B	9	249741	254690	0.953456	1.06659	95.3456	69.3285
						B	21	247774	246237	0.945856	1.03093	94.5856	67.0105
FBgn0001965	CG7793	DRSC30698		validation	4	I	2	346562	173775	1.08957	0.729822	108.957	51.0876	0.00139806	4.56136e-11	Death
						I	14	304025	127327	0.955838	0.534747	95.5838	37.4323
						J	8	328477	147112	1.03271	0.617839	103.271	43.2487
						J	20	288699	103102	0.907653	0.433006	90.7653	30.3104
FBgn0001994	CG7664	DRSC03515		library	15	O	9	127622	53967	0.644952	0.569332	64.4952	37.0066	0.0704693	0.0179639	Death
						O	21	127957	62627.5	0.646703	0.664733	64.6703	43.2077
						P	3	202826	48472.9	1.03767	0.508812	103.767	33.0728
						P	15	152046	43994.4	0.772498	0.459478	77.2498	29.8661
FBgn0002023	CG10699	DRSC23034		library	12	O	9	164993	55037.4	0.839469	0.472129	83.9469	30.6884	0.0158689	0.0718083	Death
						O	21	171714	91343.6	0.874642	0.801291	87.4642	52.0839
						P	3	169636	70401.7	0.863762	0.611426	86.3762	39.7427
						P	15	155144	53474.9	0.787922	0.457964	78.7922	29.7676
FBgn0002023	CG10699	DRSC32748		validation	16	A	10	254285	246459	0.971011	1.03186	97.1011	67.0712	0.29828	0.268211	Not hit
						A	22	237348	231400	0.905572	0.968333	90.5572	62.9416
						B	4	224251	242090	0.854971	1.01343	85.4971	65.8732
						B	16	232397	199855	0.886444	0.835244	88.6444	54.2909
FBgn0002413	CG2048	DRSC31017		validation	4	O	11	309413	241678	0.972777	1.015	97.2777	71.0498	0.257831	0.0181997	Not hit
						O	23	299923	287310	0.94294	1.20665	94.294	84.4652
						P	5	290384	224463	0.912949	0.942699	91.2949	65.989
						P	17	286775	216319	0.901604	0.908495	90.1604	63.5946
FBgn0002431	CG9484	DRSC16971		library	19	I	12	255997	129635	1.23843	0.819705	123.843	53.2808	0.0050018	1.17151e-05	Death
						I	24	215053	52383.3	1.03635	0.320882	103.635	20.8573
						J	6	270498	115481	1.31	0.728313	131	47.3403
						J	18	278553	120617	1.34975	0.761476	134.975	49.4959
FBgn0002431	CG9484	DRSC34921		validation	20	C	7	198467	31515.1	0.840567	0.190839	84.0567	12.4045	0.00163787	0.00019064	Death
						C	19	205549	32078.3	0.871302	0.194542	87.1302	12.6452
						D	1	203311	47118.3	0.861591	0.293418	86.1591	19.0722
						D	13	226783	95956.4	0.963452	0.614494	96.3452	39.9421
FBgn0002441	CG5954	DRSC16983		library	19	K	7	290324	172491	1.40785	1.09643	140.785	71.268	0.0391633	0.0488502	Death
						K	19	228252	142077	1.10149	0.900043	110.149	58.5028
						L	1	260516	130416	1.26073	0.824746	126.073	53.6085
						L	13	281406	185780	1.36384	1.18224	136.384	76.8455
FBgn0002441	CG5954	DRSC35819		validation	6	C	8	220728	129282	0.939463	0.990493	93.9463	64.382	0.681967	0.659323	Death
						C	20	243030	78824.4	1.03607	0.595507	103.607	38.7079
						D	2	219482	88776.3	0.934063	0.673411	93.4063	43.7717
						D	14	231507	174045	0.986152	1.34091	98.6152	87.159
FBgn0002592	CG6104	DRSC35829		validation	4	O	7	332042	250855	1.04392	1.05354	104.392	73.7478	0.653947	0.134753	Not hit
						O	19	320515	222220	1.00768	0.933279	100.768	65.3295
						P	1	366493	351622	1.15223	1.47674	115.223	103.372
						P	13	309192	228903	0.972083	0.961348	97.2083	67.2944
FBgn0002607	CG2746	DRSC04649		library	20	K	12	115207	37353	0.479234	0.229219	47.9234	14.8992	0.00167505	0.000844632	Death
						K	24	84414.9	16466.1	0.345601	0.0919025	34.5601	5.97366
						L	6	113580	36060.1	0.472174	0.220719	47.2174	14.3467
						L	18	109132	36680.8	0.45287	0.2248	45.287	14.612
FBgn0002607	CG2746	DRSC32549		validation	1	I	10	112428	77168.4	0.497703	0.551438	49.7703	35.8435	0.0776835	0.204324	Death
						I	22	121431	83219.1	0.539265	0.596189	53.9265	38.7523
						J	4	129988	89199.9	0.578766	0.640423	57.8766	41.6275
						J	16	115820	79134.7	0.513359	0.565981	51.3359	36.7888
FBgn0002643	CG8118	DRSC05468		library	20	M	10	221627	157836	0.941077	1.02131	94.1077	66.385	0.203415	0.362307	Death trend
						M	22	199828	73906.7	0.846473	0.469533	84.6473	30.5196
						N	4	172470	75133	0.727748	0.477595	72.7748	31.0437
						N	16	185531	82866.5	0.784426	0.528437	78.4426	34.3484
FBgn0002643	CG8118	DRSC32491		validation	4	K	2	317363	229683	0.997772	0.964621	99.7772	67.5235	0.0745913	0.0085761	Death
						K	14	321966	223705	1.01224	0.939516	101.224	65.7661
						L	8	352754	212777	1.10904	0.893619	110.904	62.5533
						L	20	307026	165316	0.965272	0.694296	96.5272	48.6007
FBgn0002735	CG8333	DRSC25532		validation	7	I	4	230565	220814	1.05591	1.51615	105.591	98.5497	0.403401	0.0160571	Not hit
						I	16	249393	238846	1.14356	1.64149	114.356	106.697
						J	10	274598	255955	1.26089	1.76042	126.089	114.427
						J	22	240437	89660	1.10187	0.604479	110.187	39.2911
FBgn0002736	CG9401	DRSC04703		library	13	I	6	220831	125114	1.06206	1.08922	106.206	70.7993	0.730108	0.669983	Not hit
						I	18	227177	135361	1.09331	1.1801	109.331	76.7066
						J	12	213892	122365	1.02788	1.06484	102.788	69.2143
						J	24	219354	89791	1.05478	0.775925	105.478	50.4351
FBgn0002887	CG10890	DRSC03575		library	20	K	2	214630	49625.4	0.91071	0.309901	91.071	20.1436	0.0341932	0.0337533	Death
						L	8	227009	111460	0.964437	0.716416	96.4437	46.567
						K	14	237064	138917	1.00807	0.89693	100.807	58.3005
						L	20	227421	54621.6	0.966221	0.342747	96.6221	22.2786
FBgn0002887	CG10890	DRSC34538		validation	20	A	4	162005	28756.6	0.682328	0.172704	68.2328	11.2258	0.000574977	0.000670461	Death
						A	16	175609	58421.7	0.741369	0.36773	74.1369	23.9024
						B	10	200399	68510.9	0.848953	0.434059	84.8953	28.2138
						B	22	175624	48335.5	0.741435	0.301421	74.1435	19.5923
FBgn0003031	CG5119	DRSC30808		validation	4	E	10	220990	127434	0.69478	0.535196	69.478	37.4637	0.00804468	8.12848e-08	Death
						E	22	187076	87732.7	0.588156	0.36846	58.8156	25.7922
						F	4	244070	124558	0.767342	0.523119	76.7342	36.6183
						F	16	224292	118311	0.70516	0.496884	70.516	34.7819
FBgn0003124	CG12306	DRSC34464		validation	8	K	12	197365	144667	0.902199	1.06474	90.2199	69.2078	0.955365	0.358029	Death
						K	24	81036.1	66357.8	0.358244	0.476697	35.8244	30.9853
						L	6	169224	83853.2	0.770613	0.608074	77.0613	39.5248
						L	18	181853	103047	0.829667	0.752203	82.9667	48.8932
FBgn0003165	CG9755	DRSC35970		validation	1	I	6	234104	139107	1.05942	1.00953	105.942	65.6197	0.297313	0.36842	Not hit
						I	18	221116	140278	0.999459	1.0182	99.9459	66.1828
						J	12	233314	125322	1.05577	0.907578	105.577	58.9926
						J	24	249841	150774	1.13207	1.09583	113.207	71.2286
FBgn0003256	CG12559	DRSC31395		validation	25	K	12	139237	44626.7	1.25147	0.655712	125.147	42.6213	0.167525	0.0167569	Death
						K	24	112172	42314.2	1.00219	0.620329	100.219	40.3214
						L	6	86262	80141.1	0.763541	1.19912	76.3541	77.9428
						L	18	130614	38876	1.17204	0.567721	117.204	36.9018
FBgn0003263	CG32466	DRSC12500		library	5	M	12	158544	107451	0.692783	0.758097	69.2783	49.2763	0.91867	0.421276	Not hit
						M	24	56314.1	31122.9	0.236611	0.206365	23.6611	13.4137
						N	6	105153	67876.2	0.454542	0.472034	45.4542	30.6822
						N	18	118989	57998.6	0.51628	0.400635	51.628	26.0413
FBgn0003275	CG1163	DRSC12366		library	5	C	10	220687	62712	0.970081	0.434705	97.0081	28.2558	0.0252314	5.09191e-11	Death
						C	22	114587	39332.2	0.496636	0.265705	49.6636	17.2709
						D	4	130496	51574.1	0.567627	0.354195	56.7627	23.0227
						D	16	202920	59798.7	0.890799	0.413647	89.0799	26.887
FBgn0003275	CG1163	DRSC28784		validation	16	I	7	297925	205491	1.13962	0.859022	113.962	55.8364	0.0124662	0.000869653	Death
						I	19	256168	188213	0.978285	0.786127	97.8285	51.0983
						J	1	314111	222981	1.20216	0.932813	120.216	60.6328
						J	13	257172	190178	0.982166	0.794416	98.2166	51.637
FBgn0003276	CG3180	DRSC16831		library	5	C	8	162327	63628.9	0.709663	0.441333	70.9663	28.6867	0.0100931	9.06658e-10	Death
						C	20	123996	47182.7	0.538621	0.322453	53.8621	20.9594
						D	2	167315	43926	0.731923	0.298911	73.1923	19.4292
						D	14	194167	75686.8	0.85174	0.528493	85.174	34.352
FBgn0003276	CG3180	DRSC31812		validation	16	I	1	319192	248599	1.22179	1.04089	122.179	67.6582	0.225478	0.0869456	Death trend
						I	13	257564	185109	0.983682	0.773029	98.3682	50.2469
						J	7	286292	217503	1.09467	0.909699	109.467	59.1305
						J	19	229860	227565	0.87664	0.952152	87.664	61.8899
FBgn0003301	CG9533	DRSC22976		library	17	K	3	147100	58289	0.890048	0.733644	89.0048	47.6869	0.708106	0.643913	Not hit
						K	15	173560	90226.3	1.05531	1.15387	105.531	75.0017
						L	9	165700	89371.8	1.00622	1.14263	100.622	74.2709
						L	21	124716	68417	0.750237	0.866909	75.0237	56.3491
FBgn0003301	CG9533	DRSC32602		validation	18	I	3	222114	145705	0.919825	0.839256	91.9825	54.5516	0.945491	0.751191	Not hit
						I	15	259089	199444	1.07698	1.15429	107.698	75.0288
						J	9	248478	203888	1.03188	1.18034	103.188	76.722
						J	21	202364	113598	0.835882	0.65104	83.5882	42.3176
FBgn0003339	CG1030	DRSC12604		library	19	A	6	211929	49616.4	1.02093	0.303016	102.093	19.696	0.0281704	0.000146069	Death
						A	18	181130	77920.9	0.868915	0.485781	86.8915	31.5758
						B	12	261893	130756	1.26753	0.826945	126.753	53.7514
						B	24	196397	120867	0.944269	0.763091	94.4269	49.6009
FBgn0003339	CG1030	DRSC31759		validation	6	O	3	213428	82437.1	0.907839	0.623787	90.7839	40.5462	0.747616	0.447062	Death
						O	15	252264	167527	1.07606	1.28988	107.606	83.8423
						P	9	215213	109131	0.915571	0.83275	91.5571	54.1287
						P	21	146195	67013.7	0.616612	0.503051	61.6612	32.6983
FBgn0003356	CG31034	DRSC16858		library	19	I	10	259100	183938	1.25374	1.17035	125.374	76.0726	0.140151	0.0609361	Death trend
						I	22	200709	113580	0.965549	0.716033	96.5549	46.5421
						J	4	256439	112687	1.24061	0.710272	124.061	46.1677
						J	16	267275	180074	1.29409	1.1454	129.409	74.4508
FBgn0003356	CG31034	DRSC29104		validation	24	K	10	93754.3	42102.8	0.856127	0.605024	85.6127	39.3266	0.0269584	0.000697883	Death
						K	22	98879.7	46308.5	0.905813	0.669745	90.5813	43.5335
						L	4	85344.4	56256.9	0.774602	0.822841	77.4602	53.4846
						L	16	94418.8	39074.7	0.862569	0.558425	86.2569	36.2976
FBgn0003380	CG12348	DRSC32607		validation	6	O	5	201781	89613	0.85739	0.679962	85.739	44.1975	0.495111	0.152434	Death trend
						O	17	236875	123992	1.0094	0.949087	100.94	61.6907
						P	11	203782	117443	0.866056	0.897819	86.6056	58.3583
						P	23	145656	49944.6	0.614279	0.369431	61.4279	24.013
FBgn0003459	CG3836	DRSC11400		library	12	C	4	193675	82853.3	0.989568	0.724316	98.9568	47.0805	0.168673	0.291926	Not hit
						C	16	206247	108796	1.05536	0.95952	105.536	62.3688
						D	10	206214	130840	1.05519	1.15938	105.519	75.3596
						D	22	171212	80095.9	0.872012	0.699316	87.2012	45.4556
FBgn0003459	CG3836	DRSC36036		validation	16	K	5	263954	243187	1.00837	1.01806	100.837	66.1741	0.393133	0.154517	Not hit
						K	17	244085	228526	0.931601	0.956207	93.1601	62.1534
						L	11	250064	215104	0.954704	0.899582	95.4704	58.4728
						L	23	186264	236502	0.708205	0.98986	70.8205	64.3409
FBgn0003507	CG3992	DRSC17068		library	19	K	2	217955	110222	1.05067	0.694352	105.067	45.1329	0.0768311	0.0391913	Death
						K	14	281048	180017	1.36207	1.14503	136.207	74.4268
						L	8	256731	155423	1.24205	0.98622	124.205	64.1043
						L	20	219254	132167	1.05708	0.836053	105.708	54.3434
FBgn0003507	CG3992	DRSC34303		validation	20	A	7	176051	12242.1	0.743285	0.0641326	74.3285	4.16862	0.0353204	0.00305939	Death
						A	19	160641	39848.1	0.67641	0.245622	67.641	15.9654
						B	1	191678	71871.9	0.811106	0.456156	81.1106	29.6501
						B	13	210317	113473	0.891997	0.729654	89.1997	47.4275
FBgn0003600	CG6476	DRSC13081		library	19	A	12	179699	69551	0.861851	0.431736	86.1851	28.0628	0.000472866	2.25e-06	Death
						A	24	207735	79219.9	1.00023	0.494169	100.023	32.121
						B	6	219049	54752.3	1.05607	0.336179	105.607	21.8516
						B	18	209921	100068	1.01102	0.628786	101.102	40.8711
FBgn0003600	CG6476	DRSC27837		validation	22	I	2	243098	55456.7	1.18322	0.369992	118.322	24.0495	0.0270242	0.000483622	Death
						I	14	223215	129896	1.08434	0.891959	108.434	57.9773
						J	8	274662	133069	1.34019	0.914207	134.019	59.4235
						J	20	196962	89673.2	0.953782	0.609918	95.3782	39.6446
FBgn0003638	CG3019	DRSC18840		library	13	A	1	109848	81028.2	0.515395	0.698205	51.5395	45.3833	0.563427	0.027334	Not hit
						A	13	109517	58153.4	0.513763	0.49532	51.3763	32.1958
						B	7	77019.9	44529	0.353692	0.374481	35.3692	24.3413
						B	19	70937.1	43523.8	0.32373	0.365566	32.373	23.7618
FBgn0003638	CG3019	DRSC36038		validation	16	K	11	233389	234068	0.890278	0.979589	89.0278	63.6733	0.867346	0.554364	Not hit
						K	23	201941	74326	0.768772	0.30564	76.8772	19.8666
						L	5	223681	237724	0.852768	0.995014	85.2768	64.6759
						L	17	227135	233680	0.866115	0.977951	86.6115	63.5668
FBgn0003676	CG5374	DRSC16877		library	13	M	12	225311	114329	1.08413	0.993563	108.413	64.5816	0.0500228	0.0338618	Not hit
						M	24	197380	100762	0.946549	0.873228	94.6549	56.7598
						N	6	204678	93814.9	0.982494	0.811614	98.2494	52.7549
						N	18	206564	97372.1	0.991786	0.843164	99.1786	54.8057
FBgn0003676	CG5374	DRSC34599		validation	16	M	7	228789	248350	0.872502	1.03985	87.2502	67.59	0.610125	0.666919	Death
						M	19	247856	219134	0.946171	0.916581	94.6171	59.5778
						N	1	316772	238694	1.21244	0.999107	121.244	64.942
						N	13	255724	209150	0.976571	0.874461	97.6571	56.8399
FBgn0003744	CG8637	DRSC36061		validation	7	A	7	192545	116237	0.878917	0.789219	87.8917	51.2993	0.521892	0.0241263	Not hit
						A	19	176658	89149.1	0.80496	0.600928	80.496	39.0603
						B	1	228725	136055	1.04735	0.926978	104.735	60.2536
						B	13	232492	165202	1.06488	1.12958	106.488	73.4228
FBgn0003950	CG1501	DRSC20511		library	17	A	5	193718	53239.9	1.18122	0.667209	118.122	43.3686	0.00200614	0.0439222	Death
						A	17	178285	68710.9	1.08482	0.870775	108.482	56.6004
						B	11	170215	67913.3	1.03442	0.860281	103.442	55.9182
						B	23	176938	64000.6	1.07641	0.808798	107.641	52.5719
FBgn0003950	CG1501	DRSC36077		validation	16	O	8	249346	233835	0.951929	0.978604	95.1929	63.6092	0.0313001	0.0188579	Not hit
						O	20	229811	228887	0.876454	0.957729	87.6454	62.2524
						P	2	242763	269078	0.926495	1.1273	92.6495	73.2743
						P	14	234107	265407	0.893053	1.11181	89.3053	72.2675
FBgn0004101	CG3411	DRSC23068		library	17	K	8	184167	81189.6	1.12157	1.03497	112.157	67.2729	0.341934	0.193392	Death trend
						K	20	145461	63344	0.879807	0.800158	87.9807	52.0103
						L	2	210477	52913.1	1.2859	0.662909	128.59	43.0891
						L	14	238385	109415	1.46021	1.40636	146.021	91.4132
FBgn0004101	CG3411	DRSC25943		validation	25	A	11	109364	59826.4	0.976318	0.888284	97.6318	57.7385	0.0651097	0.00553865	Not hit
						A	23	122969	61641.1	1.10163	0.916051	110.163	59.5433
						B	5	106571	66358	0.950593	0.988224	95.0593	64.2346
						B	17	113167	57069.7	1.01135	0.846103	101.135	54.9967
FBgn0004198	CG11387	DRSC18757		library	19	M	5	190751	114945	0.916401	0.724849	91.6401	47.1152	0.0452179	0.0106461	Death
						M	17	199771	137800	0.960919	0.872427	96.0919	56.7078
						N	11	238192	132619	1.15055	0.838972	115.055	54.5332
						N	23	204807	68001.8	0.985775	0.421732	98.5775	27.4126
FBgn0004198	CG11387	DRSC25100		validation	3	C	2	203126	120775	0.927543	0.73191	92.7543	47.5741	0.0127307	0.0662455	Death
						A	8	223409	118896	1.0226	0.807706	102.26	52.5009
						C	14	225494	140275	1.03227	0.852572	103.227	55.4172
						A	20	205466	72461.1	0.939067	0.484927	93.9067	31.5203
FBgn0004198	CG11387	DRSC25100		validation	3	D	8	227403	148455	1.0412	0.903185	104.12	58.707	0.0127307	0.0662455	Death
						B	2	221578	136145	1.01407	0.927602	101.407	60.2942
						D	20	218088	143477	0.997595	0.872386	99.7595	56.7051
						B	14	239917	153969	1.09945	1.0515	109.945	68.3476
FBgn0004399	CG2368	DRSC23094		library	12	O	8	199831	96332.6	1.02178	0.846522	102.178	55.0239	0.000730446	0.0214158	Death
						O	20	203564	126610	1.04132	1.12103	104.132	72.8667
						P	2	237471	169548	1.21876	1.51032	121.876	98.1706
						P	14	191243	90674.4	0.976842	0.795224	97.6842	51.6895
FBgn0004399	CG2368	DRSC34290		validation	6	M	7	224730	99648.3	0.956794	0.758519	95.6794	49.3037	0.84915	0.871846	Not hit
						M	19	222252	157464	0.946062	1.21111	94.6062	78.7219
						N	1	266157	115831	1.13624	0.885202	113.624	57.5381
						N	13	237383	144174	1.0116	1.10707	101.16	71.9597
FBgn0004652	CG14307	DRSC16951	*	library	5	K	5	206144	124072	0.905187	0.878241	90.5187	57.0857	0.597859	0.0668289	Not hit
						K	17	240987	150536	1.06066	1.06954	106.066	69.5201
						L	11	240574	152435	1.05882	1.08326	105.882	70.412
						L	23	176891	52800.7	0.774653	0.363062	77.4653	23.599
FBgn0004656	CG2252	DRSC35743		validation	10	O	7	173220	101577	0.847767	0.71758	84.7767	46.6427	0.204733	0.00124753	Death
						O	19	175772	87082.6	0.860531	0.612265	86.0531	39.7972
						P	1	137216	66623.4	0.667703	0.463607	66.7703	30.1345
						P	13	202016	128736	0.991782	0.91492	99.1782	59.4698
FBgn0004834	CG17998	DRSC16682		library	19	I	1	208276	152026	1.0029	0.964286	100.29	62.6786	0.201709	0.50281	Not hit
						I	13	245071	185258	1.1845	1.17887	118.45	76.6266
						J	7	296758	168642	1.43961	1.07158	143.961	69.6526
						J	19	245204	160652	1.18516	1.01999	118.516	66.2991
FBgn0004855	CG3284	DRSC16832		library	13	M	4	182666	74724.6	0.87407	0.642296	87.407	41.7493	0.207241	0.0184975	Not hit
						M	16	229415	117590	1.10434	1.02249	110.434	66.4616
						N	10	210301	98718.4	1.01019	0.855105	101.019	55.5818
						N	22	193050	100184	0.925217	0.868107	92.5217	56.4269
FBgn0004855	CG3284	DRSC31866		validation	18	A	10	156020	39545.2	0.638904	0.216922	63.8904	14.0999	0.000154233	6.72e-11	Death
						A	22	181303	42486.6	0.746365	0.234165	74.6365	15.2207
						B	4	189980	45227.1	0.783246	0.250231	78.3246	16.265
						B	16	220117	58024	0.911336	0.32525	91.1336	21.1412
FBgn0004860	CG3895	DRSC18819		library	14	M	3	156064	45945.6	0.912134	0.427772	91.2134	27.8052	0.0106844	0.00187783	Death
						M	15	163429	89939.3	0.956335	0.85802	95.6335	55.7713
						N	9	158062	57196.9	0.924128	0.537808	92.4128	34.9575
						N	21	164920	62151.1	0.965287	0.586259	96.5287	38.1068
FBgn0004860	CG3895	DRSC29736		validation	16	E	10	223832	249979	0.853351	1.04671	85.3351	68.0365	0.915299	0.280814	Death trend
						E	22	156158	245025	0.591885	1.02581	59.1885	66.678
						F	4	271826	90406.3	1.03878	0.373482	103.878	24.2764
						F	16	232077	240468	0.885208	1.00659	88.5208	65.4283
FBgn0004863	CG7937	DRSC13495	*	library	19	C	7	182804	80021.7	0.87718	0.499346	87.718	32.4575	0.249032	0.0498285	Death
						C	19	181794	112190	0.872194	0.707061	87.2194	45.9589
						D	1	169903	114978	0.813505	0.725063	81.3505	47.1291
						D	13	268207	170803	1.29869	1.08553	129.869	70.5596
FBgn0004880	CG1130	DRSC08736		library	5	I	10	255056	148218	1.12344	1.05278	112.344	68.4309	0.046934	0.000229002	Death
						I	22	248920	103614	1.09606	0.730366	109.606	47.4738
						J	4	250013	97861.4	1.10094	0.688781	110.094	44.7708
						J	16	281762	147546	1.24261	1.04793	124.261	68.1153
FBgn0004880	CG1130	DRSC31816		validation	16	I	9	286606	245082	1.09589	1.02606	109.589	66.6937	0.345512	0.74101	Death
						I	21	262856	240050	1.00413	1.00482	100.413	65.3136
						J	3	270525	239865	1.03376	1.00404	103.376	65.2629
						J	15	261097	239195	0.997331	1.00122	99.7331	65.0792
FBgn0004885	CG6863	DRSC17087		library	13	E	3	214044	97111.8	1.02863	0.840856	102.863	54.6556	0.914071	0.769296	Not hit
						E	15	214456	149608	1.03066	1.30646	103.066	84.9199
						F	9	233680	127807	1.12535	1.1131	112.535	72.3516
						F	21	219643	117889	1.05621	1.02514	105.621	66.6341
FBgn0004885	CG6863	DRSC36054		validation	16	M	9	245605	241026	0.937475	1.00894	93.7475	65.5813	0.060046	0.156705	Not hit
						M	21	238389	221041	0.909593	0.924626	90.9593	60.1007
						N	3	245617	251810	0.937522	1.05444	93.7522	68.5386
						N	15	227868	230563	0.868947	0.964802	86.8947	62.7122
FBgn0004895	CG1132	DRSC35735		validation	6	A	5	198315	81149.5	0.842378	0.613708	84.2378	39.891	0.0826519	0.008406	Death
						A	17	212138	82776.7	0.902253	0.626446	90.2253	40.719
						B	11	239208	127960	1.01951	0.980148	101.951	63.7096
						B	23	208041	61780	0.884507	0.46208	88.4507	30.0352
FBgn0004915	CG5193	DRSC03454		library	5	A	2	91147.6	31175.1	0.392046	0.206742	39.2046	13.4382	0.0500489	1.99599e-09	Death
						A	14	164340	60133	0.718646	0.416063	71.8646	27.0441
						B	8	176433	63402	0.772607	0.439693	77.2607	28.58
						B	20	124506	53625.7	0.540897	0.369025	54.0897	23.9866
FBgn0005278	CG2674	DRSC32148		validation	16	A	6	271557	224976	1.03774	0.941229	103.774	61.1799	0.748301	0.884369	Death
						A	18	250553	207310	0.956592	0.866697	95.6592	56.3353
						B	12	264359	231161	1.00993	0.967322	100.993	62.8759
						B	24	198456	213616	0.755309	0.893302	75.5309	58.0646
FBgn0005410	CG1903	DRSC20378		library	13	C	6	160955	53226	0.767131	0.451618	76.7131	29.3552	0.0375691	1.47462e-05	Death
						C	18	161176	71535.4	0.768218	0.61401	76.8218	39.9107
						D	12	191154	94969.7	0.915881	0.821857	91.5881	53.4207
						D	24	200228	55921.6	0.960574	0.475526	96.0574	30.9092
FBgn0005410	CG1903	DRSC36024		validation	16	K	7	246987	254420	0.942814	1.06545	94.2814	69.2545	0.0124596	0.0512011	Not hit
						K	19	246374	236084	0.940448	0.988094	94.0448	64.2261
						L	1	240111	245946	0.916249	1.0297	91.6249	66.9307
						L	13	222507	234408	0.848234	0.981021	84.8234	63.7664
FBgn0005536	CG32156	DRSC24459		validation	24	E	11	109848	74372	1.01214	1.10161	101.214	71.6048	0.207008	0.0951296	Not hit
						E	23	130892	54719.9	1.21614	0.799188	121.614	51.9472
						F	5	109039	72934.4	1.00429	1.07949	100.429	70.1668
						F	17	118365	53756.5	1.09471	0.784362	109.471	50.9835
FBgn0005613	CG8404	DRSC28528		validation	24	K	7	91569.7	46408	0.83495	0.671277	83.495	43.633	0.453823	0.0773469	Not hit
						K	19	105976	43831	0.974602	0.631619	97.4602	41.0553
						L	1	95259.1	36482.5	0.870715	0.518534	87.0715	33.7047
						L	13	97756.8	82921	0.894927	1.23317	89.4927	80.1562
FBgn0005630	CG12052	DRSC05223		library	12	M	4	172722	60746.3	0.879917	0.523888	87.9917	34.0527	0.049248	0.0508995	Death
						M	16	191055	97984.6	0.975856	0.8615	97.5856	55.9975
						N	10	168415	76997.9	0.857376	0.671229	85.7376	43.6299
						N	22	151025	67611.4	0.766368	0.586129	76.6368	38.0984
FBgn0005630	CG12052	DRSC32750		validation	16	A	5	233438	207853	0.890465	0.868986	89.0465	56.4841	0.160726	0.190838	Not hit
						A	17	220242	236703	0.83948	0.990704	83.948	64.3957
						B	11	220960	233074	0.842254	0.975393	84.2254	63.4006
						B	23	219602	199712	0.837009	0.834643	83.7009	54.2518
FBgn0005648	CG2163	DRSC34289		validation	1	K	11	201481	144150	0.908813	1.04683	90.8813	68.0442	0.0768799	0.0751225	Not hit
						K	23	191476	120336	0.862627	0.870705	86.2627	56.5958
						L	5	185888	128948	0.836831	0.934397	83.6831	60.7358
						L	17	191189	156088	0.861303	1.13512	86.1303	73.7829
FBgn0005654	CG4088	DRSC35821		validation	22	O	7	219511	85670	1.06592	0.581847	106.592	37.8201	0.00923503	0.000533354	Death
						P	1	265419	139754	1.29422	0.961083	129.422	62.4704
						O	19	209661	102613	1.01693	0.700652	101.693	45.5424
						P	13	222145	88951.9	1.07902	0.60486	107.902	39.3159
FBgn0008636	CG33152	DRSC04082		library	20	K	10	249323	129234	1.06127	0.833268	106.127	54.1624	0.0491361	0.105073	Death
						K	22	205658	57198.4	0.871774	0.359688	87.1774	23.3797
						L	4	197442	82412.3	0.836118	0.525451	83.6118	34.1543
						L	16	240429	126472	1.02268	0.815113	102.268	52.9824
FBgn0008646	CG9930	DRSC16585		library	23	E	6	271325	138317	1.25118	0.838353	125.118	54.4929	0.197264	0.494071	Not hit
						E	18	210529	160172	0.964918	0.97365	96.4918	63.2873
						F	12	223979	180390	1.02825	1.09882	102.825	71.423
						F	24	216035	107790	0.990843	0.649373	99.0843	42.2092
FBgn0008646	CG9930	DRSC32460		validation	4	M	8	341198	279389	1.07271	1.17338	107.271	82.1365	0.380934	0.0573284	Death
						M	20	303783	232341	0.955076	0.975787	95.5076	68.3051
						N	2	355101	293276	1.11642	1.2317	111.642	86.2189
						N	14	325774	248716	1.02421	1.04456	102.421	73.1189
FBgn0010110	CG4399	DRSC18770		library	19	M	12	232161	161969	1.12078	1.02849	112.078	66.8519	0.0333829	0.00579911	Death
						M	24	225122	85335.3	1.08604	0.533657	108.604	34.6877
						N	6	217480	102211	1.04832	0.642623	104.832	41.7705
						N	18	191097	111223	0.918107	0.700813	91.8107	45.5529
FBgn0010110	CG4399	DRSC23626		validation	25	C	7	82221.7	53172.2	0.726328	0.786468	72.6328	51.1204	0.572024	0.0234783	Not hit
						C	19	89422.3	53968.5	0.792649	0.798652	79.2649	51.9124
						D	1	107481	68731.8	0.958981	1.02455	95.8981	66.5955
						D	13	87501.6	55591.9	0.774958	0.823492	77.4958	53.527
FBgn0010194	CG6407	DRSC20300	*	library	6	C	4	208275	131131	0.885521	1.00497	88.5521	65.3232	0.912161	0.733471	Not hit
						C	16	226989	163411	0.96658	1.25766	96.658	81.7479
						D	10	232760	135679	0.991578	1.04058	99.1578	67.6375
						D	22	191104	58275.3	0.811141	0.434645	81.1141	28.252
FBgn0010218	CG4795	DRSC35649		validation	6	C	12	236201	156318	1.00648	1.20214	100.648	78.139	0.689155	0.321332	Not hit
						C	24	226145	104552	0.962927	0.796904	96.2927	51.7987
						D	6	203403	165075	0.864416	1.27069	86.4416	82.5948
						D	18	229593	101016	0.977859	0.769227	97.7859	49.9998
FBgn0010282	CG10281	DRSC12608		library	13	E	2	203502	88615.2	0.976702	0.765497	97.6702	49.7573	0.284445	0.0222521	Not hit
						E	14	228081	128558	1.09777	1.11976	109.777	72.7845
						F	8	229272	110524	1.10364	0.959811	110.364	62.3877
						F	20	183367	79520.4	0.877525	0.684831	87.7525	44.514
FBgn0010356	CG7704	DRSC07562		library	11	A	3	186508	95973.4	0.907023	0.814334	90.7023	52.9317	0.0213818	0.272216	Death trend
						A	15	183627	102803	0.892706	0.873854	89.2706	56.8005
						B	9	196056	98821	0.954472	0.83915	95.4472	54.5448
						B	21	193073	84962.6	0.939647	0.718377	93.9647	46.6945
FBgn0010356	CG7704	DRSC29351		validation	25	C	3	75518.5	45583.8	0.664588	0.670357	66.4588	43.5732	0.7357	0.114674	Not hit
						C	15	73727.9	51487.6	0.648096	0.760691	64.8096	49.4449
						D	9	96523.4	60852.4	0.858054	0.903983	85.8054	58.7589
						D	21	93669.2	52138.4	0.831765	0.770649	83.1765	50.0922
FBgn0010382	CG3938	DRSC30676		validation	7	I	2	273772	119064	1.25705	0.808868	125.705	52.5764	0.0561394	0.000765229	Death
						I	14	225014	129649	1.03007	0.88245	103.007	57.3593
						J	8	255566	161969	1.1723	1.10711	117.23	71.9623
						J	20	240168	145576	1.10061	0.993157	110.061	64.5552
FBgn0010421	CG6538	DRSC21447		library	5	I	5	245875	224941	1.08247	1.60737	108.247	104.479	0.967919	0.675968	Not hit
						I	17	259018	253363	1.14112	1.81282	114.112	117.833
						J	11	288019	122357	1.27053	0.86585	127.053	56.2802
						J	23	269396	64732.9	1.18743	0.449313	118.743	29.2054
FBgn0010421	CG6538	DRSC29742		validation	1	M	1	194556	132944	0.876847	0.963953	87.6847	62.657	0.529031	0.725992	Not hit
						M	13	197923	129309	0.892391	0.937067	89.2391	60.9094
						N	7	225457	135787	1.0195	0.984982	101.95	64.0238
						N	19	183104	118822	0.823975	0.859506	82.3975	55.8679
FBgn0010431	CG18543	DRSC10322		library	21	E	1	193692	130404	0.822295	0.771102	82.2295	50.1216	0.419753	0.818668	Not hit
						E	13	258969	172570	1.1064	1.02477	110.64	66.6099
						F	7	237242	166182	1.01184	0.98634	101.184	64.1121
						F	19	224063	137495	0.95448	0.813762	95.448	52.8945
FBgn0010431	CG18543	DRSC35876		validation	20	E	7	206740	149639	0.876472	0.96742	87.6472	62.8823	0.307638	0.852607	Not hit
						E	19	227046	118421	0.964594	0.762182	96.4594	49.5418
						F	1	240505	100441	1.02301	0.643975	102.301	41.8584
						F	13	261149	169536	1.1126	1.09823	111.26	71.3847
FBgn0010434	CG11949	DRSC28125		validation	23	O	8	186768	75517.8	0.853036	0.449585	85.3036	29.223	0.000496285	9.76418e-05	Death
						O	20	175136	79467.9	0.798263	0.474039	79.8263	30.8125
						P	2	230909	73189	1.06088	0.435168	106.088	28.2859
						P	14	185170	52090	0.845512	0.304551	84.5512	19.7958
FBgn0010453	CG4698	DRSC00976		library	12	I	6	201141	139605	1.02864	1.23885	102.864	80.525	0.204042	0.287033	Not hit
						I	18	179378	151615	0.914745	1.34773	91.4745	87.6022
						J	12	196176	120952	1.00265	1.06973	100.265	69.5323
						J	24	172396	95119.7	0.878211	0.835526	87.8211	54.3092
FBgn0010453	CG4698	DRSC34306		validation	16	O	10	239354	235908	0.913323	0.987353	91.3323	64.1779	0.465172	0.233062	Not hit
						O	22	267116	207058	1.02059	0.865635	102.059	56.2663
						P	4	194570	231349	0.740295	0.968115	74.0295	62.9275
						P	16	248873	242457	0.950099	1.01498	95.0099	65.9738
FBgn0010548	CG11140	DRSC06047		library	13	C	1	169703	65955.8	0.810221	0.564523	81.0221	36.694	0.192591	0.00737181	Death
						C	13	180168	112316	0.861765	0.975705	86.1765	63.4208
						D	7	171336	68118.9	0.818263	0.583708	81.8263	37.941
						D	19	214722	88001.9	1.03197	0.760057	103.197	49.4037
FBgn0010548	CG11140	DRSC26578		validation	25	C	9	94855.3	57031.5	0.84269	0.845519	84.269	54.9587	0.172955	0.0549104	Not hit
						C	21	105178	57383.7	0.937766	0.850908	93.7766	55.309
						D	3	112379	60676.3	1.00409	0.901288	100.409	58.5837
						D	15	98972.1	55990.1	0.880607	0.829584	88.0607	53.923
FBgn0010590	CG8392	DRSC07159		library	21	A	10	103505	7519	0.429768	0.0318362	42.9768	2.06935	8.28e-06	8.99e-11	Death
						A	22	105471	12371.9	0.438326	0.0610309	43.8326	3.96701
						B	4	87044.1	13321.3	0.358125	0.0667421	35.8125	4.33824
						B	16	102470	20685.6	0.425264	0.111045	42.5264	7.21793
FBgn0010590	CG8392	DRSC32139		validation	18	C	3	161745	98231.9	0.663236	0.560958	66.3236	36.4623	0.801572	0.947196	Death
						C	15	172189	134218	0.707626	0.771918	70.7626	50.1747
						D	9	205589	164918	0.849588	0.951889	84.9588	61.8728
						D	21	166919	88595.2	0.685228	0.504465	68.5228	32.7902
FBgn0010612	CG6105	DRSC02928		library	20	I	5	289749	126533	1.23672	0.815512	123.672	53.0083	0.279948	0.703383	Death trend
						I	17	235815	166862	1.00265	1.08065	100.265	70.2422
						J	11	250336	190641	1.06567	1.23698	106.567	80.4035
						J	23	265156	57797.9	1.12999	0.363629	112.999	23.6359
FBgn0010612	CG6105	DRSC32486		validation	23	C	8	218284	27970	1.00143	0.155231	100.143	10.09	0.000958546	8.82e-08	Death
						C	20	207912	19283.3	0.952593	0.101455	95.2593	6.59455
						D	2	188299	28638	0.860244	0.159367	86.0244	10.3588
						D	14	257263	93085.5	1.18497	0.558341	118.497	36.2922
FBgn0010774	CG1101	DRSC32292		validation	3	C	1	217142	139276	0.993164	0.846389	99.3164	55.0153	0.00393179	0.274679	Death trend
						C	2	224825	92453.8	0.957208	0.7022	95.7208	45.643
						C	13	214747	143978	0.98195	0.875487	98.195	56.9066
						C	14	230350	140231	0.981139	1.07621	98.1139	69.9533
FBgn0010774	CG1101	DRSC32292		validation	3	D	7	222266	152048	1.01716	0.925419	101.716	60.1522	0.00393179	0.274679	Death trend
						D	8	221064	108708	0.940916	0.829438	94.0916	53.9135
						D	19	217289	153609	0.993852	0.93508	99.3852	60.7802
						D	20	197571	88334.7	0.839152	0.669955	83.9152	43.5471
FBgn0010808	CG1715	DRSC16981		library	19	K	1	209810	133104	1.01047	0.842106	101.047	54.7369	0.0179298	0.0220612	Death
						K	13	264969	171075	1.28271	1.08728	128.271	70.6735
						L	7	257723	139189	1.24695	0.881399	124.695	57.2909
						L	19	256418	119409	1.24051	0.753672	124.051	48.9886
FBgn0010808	CG1715	DRSC26451		validation	29	A	12	60204.3	31345.2	0.569625	0.417652	56.9625	27.1474	0.0242392	6.35806e-07	Death
						A	24	72257.3	40255.4	0.691618	0.550269	69.1618	35.7675
						B	6	59929.6	21712.8	0.566845	0.274285	56.6845	17.8286
						B	18	59494.8	27399.5	0.562444	0.358925	56.2444	23.3301
FBgn0011272	CG4651	DRSC32541		validation	1	M	3	105064	78318.5	0.463704	0.559944	46.3704	36.3964	0.0537969	0.041742	Not hit
						M	15	108377	80515.4	0.478997	0.576192	47.8997	37.4525
						N	9	127360	89081.6	0.566635	0.639547	56.6635	41.5706
						N	21	106790	73906.4	0.471671	0.527313	47.1671	34.2753
FBgn0011327	CG3431	DRSC27736		validation	24	I	5	98299.2	69898.7	0.900185	1.03277	90.0185	67.1302	0.294298	0.464038	Not hit
						I	17	114424	56142.2	1.0565	0.821075	105.65	53.3699
						J	11	102309	60462.6	0.939059	0.887562	93.9059	57.6915
						J	23	109031	61273.2	1.00422	0.900036	100.422	58.5023
FBgn0011604	CG8625	DRSC07446		library	13	K	3	160236	77659.5	0.763587	0.668327	76.3587	43.4412	0.794869	0.369692	Not hit
						K	15	248350	139612	1.19761	1.21781	119.761	79.1575
						L	9	239032	131268	1.15171	1.1438	115.171	74.3472
						L	21	194867	96923.3	0.93417	0.839184	93.417	54.547
FBgn0011604	CG8625	DRSC34924		validation	16	A	7	267397	236333	1.02167	0.989143	102.167	64.2943	0.670959	0.47949	Not hit
						A	19	237601	231082	0.906551	0.96699	90.6551	62.8543
						B	1	293943	271540	1.12423	1.13768	112.423	73.9494
						B	13	222275	224955	0.847336	0.941139	84.7336	61.1741
FBgn0011668	CG9074	DRSC16744	*	library	7	I	5	243282	129169	1.11511	0.879114	111.511	57.1424	0.0137532	4.21745e-06	Death
						I	17	238244	135628	1.09166	0.924008	109.166	60.0605
						J	11	262283	147829	1.20357	1.00882	120.357	65.5736
						J	23	265147	94458.9	1.2169	0.637837	121.69	41.4594
FBgn0011701	CG31240	DRSC35984		validation	16	M	12	226625	227874	0.864145	0.953457	86.4145	61.9747	0.612757	0.395071	Not hit
						M	24	212035	244524	0.807774	1.0237	80.7774	66.5408
						N	6	259344	80619.9	0.990559	0.332194	99.0559	21.5926
						N	18	264298	237703	1.0097	0.994925	100.97	64.6701
FBgn0011704	CG8975	DRSC33348		validation	22	M	8	228060	91652	1.10843	0.623793	110.843	40.5466	0.0679696	0.00213931	Death
						M	20	209819	78445.5	1.01772	0.531189	101.772	34.5273
						N	2	200478	66308.6	0.971268	0.446086	97.1268	28.9956
						N	14	223112	166506	1.08382	1.14867	108.382	74.6636
FBgn0011739	CG12072	DRSC17096		library	19	K	8	264662	180126	1.2812	1.14573	128.12	74.4723	0.0615723	0.0211805	Death
						K	20	212925	110318	1.02584	0.694975	102.584	45.1734
						L	2	256009	111072	1.23849	0.69984	123.849	45.4896
						L	14	258793	165667	1.25223	1.05237	125.223	68.4041
FBgn0011739	CG12072	DRSC32015		validation	18	C	1	165129	142856	0.677617	0.822557	67.7617	53.4662	0.506881	0.106207	Not hit
						C	13	182222	159824	0.750272	0.922026	75.0272	59.9317
						D	7	197172	127439	0.813814	0.732176	81.3814	47.5915
						D	19	158518	108771	0.649517	0.622741	64.9517	40.4782
FBgn0011758	CG5529	DRSC19334		library	11	A	9	205416	157885	1.00098	1.35389	100.098	88.0026	0.619348	0.425357	Not hit
						A	21	190108	74763.1	0.924914	0.62949	92.4914	40.9168
						B	3	211922	87853.6	1.03331	0.743572	103.331	48.3322
						B	15	206197	105868	1.00487	0.900566	100.487	58.5368
FBgn0011758	CG5529	DRSC33463		validation	18	M	10	193259	160625	0.797181	0.926719	79.7181	60.2367	0.206785	0.0693332	Death trend
						M	22	178546	76427.9	0.734644	0.433138	73.4644	28.1539
						N	4	191409	113565	0.789316	0.650847	78.9316	42.3051
						N	16	205409	95902.2	0.848824	0.547301	84.8824	35.5745
FBgn0011762	CG7108	DRSC35692		validation	1	M	4	221792	141228	1.00258	1.02522	100.258	66.6394	0.221466	0.160562	Not hit
						M	16	197052	161198	0.888366	1.17292	88.8366	76.2395
						N	10	242664	156066	1.09894	1.13496	109.894	73.7727
						N	22	187451	128748	0.844046	0.932915	84.4046	60.6395
FBgn0011764	CG12223	DRSC34259		validation	22	M	9	223869	131741	1.08759	0.9049	108.759	58.8185	0.160654	0.154603	Death trend
						M	21	189742	96609.8	0.917875	0.658557	91.7875	42.8062
						N	3	178902	89024.7	0.863969	0.60537	86.3969	39.3491
						N	15	173102	132263	0.835126	0.908555	83.5126	59.0561
FBgn0012049	CG11494	DRSC33481		validation	2	O	6	190061	129605	0.903531	0.924541	90.3531	60.0952	0.741356	0.340606	Death
						C	4	218640	101725	1.0004	0.688348	100.04	44.7426
						O	18	193924	151311	0.922346	1.08238	92.2346	70.3547
						C	16	216404	165579	0.989989	1.13221	98.9989	73.5935
FBgn0012049	CG11494	DRSC33481		validation	2	P	12	167738	92880.3	0.794808	0.65749	79.4808	42.7368	0.741356	0.340606	Death
						D	10	217808	122095	0.996525	0.829938	99.6525	53.946
						P	24	176266	90228	0.836342	0.638203	83.6342	41.4832
						D	22	180973	73554	0.825043	0.492524	82.5043	32.0141
FBgn0012066	CG5949	DRSC11138		library	23	K	2	202653	99060.9	0.927829	0.595333	92.7829	38.6966	0.262318	0.281961	Death trend
						K	14	213463	183202	0.978733	1.11622	97.8733	72.5544
						L	8	227817	158529	1.04632	0.963481	104.632	62.6263
						L	20	208938	82349.3	0.957423	0.491877	95.7423	31.972
FBgn0012066	CG5949	DRSC35693		validation	4	K	9	335313	194514	1.0542	0.816919	105.42	57.1843	0.0466049	0.000419604	Death trend
						K	21	297171	155137	0.934287	0.651543	93.4287	45.608
						L	3	332573	239251	1.04559	1.00481	104.559	70.3365
						L	15	338541	200381	1.06435	0.841561	106.435	58.9093
FBgn0013277	CG31449	DRSC34562		validation	7	A	4	186224	103695	0.849489	0.702036	84.9489	45.6323	0.0730446	0.000172558	Death
						B	10	209372	138154	0.95725	0.94157	95.725	61.202
						A	16	190278	95056.5	0.868364	0.641991	86.8364	41.7294
						B	22	198579	96691.2	0.907005	0.653354	90.7005	42.468
FBgn0013278	CG31359	DRSC34562		validation	7	A	4	186224	103695	0.849489	0.702036	84.9489	45.6323	0.0730446	0.000172558	Death
						B	10	209372	138154	0.95725	0.94157	95.725	61.202
						A	16	190278	95056.5	0.868364	0.641991	86.8364	41.7294
						B	22	198579	96691.2	0.907005	0.653354	90.7005	42.468
FBgn0013279	CG6489	DRSC34562		validation	7	A	4	186224	103695	0.849489	0.702036	84.9489	45.6323	0.0730446	0.000172558	Death
						B	10	209372	138154	0.95725	0.94157	95.725	61.202
						A	16	190278	95056.5	0.868364	0.641991	86.8364	41.7294
						B	22	198579	96691.2	0.907005	0.653354	90.7005	42.468
FBgn0013684	CG34083	DRSC21281	*	library	17	A	11	193548	61602	1.18015	0.777237	118.015	50.5204	0.351651	0.127874	Death trend
						A	23	195106	103799	1.18989	1.33247	118.989	86.6103
						B	5	132352	39864.7	0.797931	0.49122	79.7931	31.9293
						B	17	197599	75301	1.20546	0.957487	120.546	62.2367
FBgn0013948	CG18389	DRSC23072		library	17	K	4	150149	54682.1	0.909092	0.686185	90.9092	44.602	0.96632	0.939532	Not hit
						K	16	176794	81177.6	1.07552	1.03481	107.552	67.2627
						L	10	159808	85645	0.96942	1.09359	96.942	71.0835
						L	22	114178	63448.9	0.684415	0.801539	68.4415	52.1
FBgn0013948	CG18389	DRSC27506		validation	10	M	4	178063	111365	0.871988	0.788699	87.1988	51.2655	0.545079	0.0273578	Death
						M	16	208281	122978	1.02312	0.873087	102.312	56.7506
						N	10	251316	191924	1.23834	1.37405	123.834	89.3132
						N	22	176588	58286.6	0.86461	0.403031	86.461	26.197
FBgn0014135	CG4608	DRSC33470		validation	9	A	11	241697	180749	1.10831	1.54691	110.831	100.549	0.00432214	0.0011308	Not hit
						A	23	227424	149339	1.04169	1.27407	104.169	82.8148
						B	5	242965	153420	1.11423	1.30952	111.423	85.1187
						B	17	241002	159351	1.10507	1.36104	110.507	88.4675
FBgn0014963	CG10272	DRSC12515		library	19	A	5	203938	58703.7	0.981486	0.361693	98.1486	23.51	0.000859842	9.36e-06	Death
						A	17	232462	90941.4	1.12227	0.569856	112.227	37.0406
						B	11	224774	115337	1.08432	0.727379	108.432	47.2796
						B	23	210976	87604.9	1.01623	0.548311	101.623	35.6402
FBgn0014963	CG10272	DRSC34916		validation	25	C	5	97809	56602.6	0.869895	0.838956	86.9895	54.5322	0.0223417	0.000961165	Death trend
						C	17	104000	53248.8	0.926912	0.78764	92.6912	51.1966
						D	11	104214	59543	0.928886	0.883948	92.8886	57.4566
						D	23	111376	52973.1	0.994855	0.783421	99.4855	50.9224
FBgn0015000	CG3469	DRSC03494	*	library	24	A	6	97199.2	53527.1	0.889522	0.780832	88.9522	50.7541	0.0740324	0.0368682	Not hit
						A	18	103593	55377.6	0.951499	0.809309	95.1499	52.6051
						B	12	95541.7	58237.4	0.873454	0.853318	87.3454	55.4657
						B	24	118044	60470.3	1.0916	0.88768	109.16	57.6992
FBgn0015218	CG4035	DRSC32114		validation	1	M	10	214656	162958	0.969638	1.18593	96.9638	77.0856	0.138386	0.0668145	Not hit
						M	22	173322	118725	0.77882	0.858788	77.882	55.8212
						N	4	191600	138470	0.863198	1.00482	86.3198	65.3134
						N	16	199761	137286	0.900874	0.996068	90.0874	64.7445
FBgn0015282	CG5289	DRSC16799		library	19	I	8	193069	95049.5	0.927842	0.596382	92.7842	38.7648	0.000773886	3.23007e-06	Death
						I	20	180862	66359.2	0.867594	0.411126	86.7594	26.7232
						J	2	203640	48230	0.980017	0.294063	98.0017	19.1141
						J	14	213658	89105.9	1.02946	0.558003	102.946	36.2702
FBgn0015282	CG5289	DRSC32051		validation	18	C	2	184914	87983.5	0.761713	0.50088	76.1713	32.5572	0.151833	0.0847862	Death trend
						C	14	176548	139345	0.726155	0.801975	72.6155	52.1284
						D	8	192618	123508	0.794458	0.709133	79.4458	46.0936
						D	20	179306	79723.1	0.737876	0.452455	73.7876	29.4096
FBgn0015664	CG5838	DRSC03319		library	15	M	1	226500	63577.1	1.1613	0.675194	116.13	43.8876	0.764127	0.822061	Not hit
						M	13	162463	116394	0.826893	1.257	82.6893	81.7052
						N	7	162942	72234.6	0.829394	0.770562	82.9394	50.0865
						N	19	145806	60416.7	0.739908	0.64038	73.9908	41.6247
FBgn0015664	CG5838	DRSC32456		validation	10	M	1	202772	89076.1	0.995564	0.62675	99.5564	40.7388	0.0104133	7.60159e-05	Death
						M	13	214437	128578	1.0539	0.913771	105.39	59.3951
						N	7	193606	96374.3	0.949723	0.67978	94.9723	44.1857
						N	19	190176	99598.7	0.93257	0.703208	93.257	45.7085
FBgn0015799	CG7413	DRSC35979		validation	4	G	9	353070	261912	1.11003	1.09998	111.003	76.9983	0.992912	0.598182	Not hit
						G	21	278641	212489	0.876031	0.892413	87.6031	62.4689
						H	3	324598	240953	1.02052	1.01196	102.052	70.8369
						H	15	332058	248526	1.04397	1.04376	104.397	73.0632
FBgn0015828	CG10415	DRSC36050		validation	7	K	4	194571	123054	0.888347	0.83661	88.8347	54.3796	0.218789	0.0023193	Not hit
						K	16	231867	139968	1.06197	0.954181	106.197	62.0218
						L	10	238059	140003	1.0908	0.954418	109.08	62.0372
						L	22	189097	95093.6	0.862864	0.642249	86.2864	41.7462
FBgn0015829	CG1276	DRSC08701		library	5	E	5	211724	123075	0.930088	0.871037	93.0088	56.6174	0.469325	0.0238604	Not hit
						E	17	237729	143440	1.04613	1.01825	104.613	66.186
						F	11	261238	142735	1.15103	1.01315	115.103	65.8546
						F	23	168281	70185.3	0.736231	0.488726	73.6231	31.7672
FBgn0015829	CG1276	DRSC37669		validation	25	C	11	82589	50293	0.729711	0.742413	72.9711	48.2568	0.229007	0.003821	Not hit
						C	23	107229	55798.6	0.956655	0.826654	95.6655	53.7325
						D	5	107007	62131.2	0.954611	0.92355	95.4611	60.0307
						D	17	105698	46311.3	0.942559	0.681489	94.2559	44.2968
FBgn0015904	CG10571	DRSC11322		library	5	A	8	177195	80323.5	0.776008	0.562009	77.6008	36.5306	0.145294	0.000226596	Death
						A	20	162858	75079.6	0.712034	0.524104	71.2034	34.0668
						B	2	217150	99428.4	0.954298	0.700109	95.4298	45.5071
						B	14	223004	128101	0.980419	0.907368	98.0419	58.9789
FBgn0015904	CG10571	DRSC31948		validation	18	A	11	166186	76143.1	0.68211	0.431468	68.211	28.0454	0.00390266	6.77e-07	Death
						A	23	173923	53166.7	0.714994	0.296775	71.4994	19.2904
						B	5	191909	64365.5	0.791442	0.362425	79.1442	23.5576
						B	17	223832	99842	0.92713	0.570397	92.713	37.0758
FBgn0015919	CG10605	DRSC11334		library	5	A	9	189230	91596.3	0.829711	0.643494	82.9711	41.8271	0.00686952	6.4414e-05	Death
						A	21	182991	89121.6	0.80187	0.625606	80.187	40.6644
						B	3	210213	90943.1	0.923341	0.638773	92.3341	41.5202
						B	15	217174	110189	0.954406	0.777892	95.4406	50.563
FBgn0015919	CG10605	DRSC33512		validation	9	C	7	205611	114852	0.939874	0.974519	93.9874	63.3437	0.470994	0.508334	Not hit
						C	19	204575	99711.7	0.93504	0.843004	93.504	54.7953
						D	1	212203	81386.1	0.970644	0.683825	97.0644	44.4486
						D	13	216910	126273	0.992615	1.07372	99.2615	69.7919
FBgn0015946	CG4345	DRSC33037		validation	11	E	5	197449	115884	0.961391	0.987855	96.1391	64.2105	0.788232	0.702481	Not hit
						E	17	213528	123961	1.0413	1.05824	104.13	68.7855
						F	11	226683	125394	1.10667	1.07073	110.667	69.5973
						F	23	178637	89868	0.86791	0.761127	86.791	49.4732
FBgn0016076	CG14029	DRSC03633		library	5	C	12	217955	138169	0.957888	0.980142	95.7888	63.7092	0.0921599	0.00168345	Death
						C	24	198262	94175.3	0.870017	0.662137	87.0017	43.0389
						D	6	210182	80804.9	0.923206	0.565489	92.3206	36.7568
						D	18	214108	107346	0.940723	0.757343	94.0723	49.2273
FBgn0016119	CG4412	DRSC14092	*	library	14	K	11	175668	82899	1.02979	0.789168	102.979	51.2959	0.510012	0.260972	Not hit
						K	23	104077	59748.6	0.600126	0.562763	60.0126	36.5796
						L	5	143440	65081.8	0.836369	0.61492	83.6369	39.9698
						L	17	153060	105852	0.894106	1.01365	89.4106	65.887
FBgn0016120	CG6030	DRSC14093		library	19	C	3	213986	103715	1.03108	0.652334	103.108	42.4017	0.710672	0.807378	Not hit
						C	15	183331	166361	0.879777	1.05685	87.9777	68.695
						D	9	192807	164830	0.926551	1.04696	92.6551	68.0524
						D	21	185489	128122	0.890432	0.809935	89.0432	52.6458
FBgn0016120	CG6030	DRSC26487		validation	1	M	11	230025	173615	1.04059	1.26475	104.059	82.2087	0.359749	0.360673	Not hit
						M	23	203807	127334	0.919552	0.922457	91.9552	59.9597
						N	5	230577	135041	1.04314	0.979461	104.314	63.665
						N	17	210025	152987	0.948258	1.11219	94.8258	72.2921
FBgn0016694	CG17888	DRSC08897		library	21	C	9	198436	133495	0.842941	0.789695	84.2941	51.3302	0.128577	0.136064	Death trend
						C	21	161222	101623	0.680971	0.597959	68.0971	38.8673
						D	3	210885	83079	0.897124	0.486398	89.7124	31.6159
						D	15	220666	136683	0.939693	0.808872	93.9693	52.5767
FBgn0016694	CG17888	DRSC32516		validation	23	C	10	234507	143527	1.07782	0.870608	107.782	56.5895	0.0996928	0.0753413	Death trend
						C	22	220384	65671.2	1.01132	0.388628	101.132	25.2608
						D	4	187818	110842	0.85798	0.668263	85.798	43.4371
						D	16	229256	162033	1.0531	0.985172	105.31	64.0362
FBgn0016978	CG8749	DRSC34939		validation	20	C	2	201932	74766.7	0.855606	0.475186	85.5606	30.8871	0.0237074	0.106435	Death
						C	14	226441	140571	0.961969	0.907799	96.1969	59.0069
						D	8	229050	102633	0.973295	0.658388	97.3295	42.7952
						D	20	249438	73943	1.06177	0.469772	106.177	30.5352
FBgn0019644	CG8189	DRSC09659		library	3	A	8	140478	100584	0.634229	0.606974	63.4229	39.4533	0.632001	0.460234	Not hit
						A	20	175628	75141	0.798797	0.449539	79.8797	29.22
						B	2	153811	128334	0.696652	0.778685	69.6652	50.6145
						B	14	217341	164377	0.994096	1.00171	99.4096	65.111
FBgn0019644	CG8189	DRSC37123		validation	24	O	4	85458.9	45750.3	0.775712	0.661155	77.5712	42.9751	0.000986583	0.00290653	Death
						O	16	88338.6	48128.5	0.803628	0.697753	80.3628	45.354
						P	10	85413.1	45352.7	0.775268	0.655037	77.5268	42.5774
						P	22	94250.8	46331.5	0.86094	0.670099	86.094	43.5565
FBgn0019886	CG4589	DRSC36117		validation	1	O	1	233290	139520	1.05566	1.01259	105.566	65.8181	0.744304	0.586444	Not hit
						O	13	197601	164627	0.890901	1.19827	89.0901	77.8879
						P	7	154945	101580	0.693982	0.731988	69.3982	47.5792
						P	19	167445	91002.4	0.751687	0.653754	75.1687	42.494
FBgn0019936	CG15693	DRSC16836		library	19	I	9	143346	81932.5	0.682428	0.511684	68.2428	33.2595	0.0384616	0.00511404	Death
						I	21	110132	55831.3	0.518498	0.343146	51.8498	22.3045
						J	3	123598	59849	0.584963	0.369088	58.4963	23.9907
						J	15	149957	88225.8	0.71506	0.552321	71.506	35.9008
FBgn0019936	CG15693	DRSC32589		validation	7	K	9	145834	80495.5	0.661466	0.540775	66.1466	35.1504	0.522407	0.000350209	Death
						K	21	87291.6	45983.3	0.388933	0.300876	38.8933	19.5569
						L	3	80361.1	46995.7	0.356669	0.307913	35.6669	20.0144
						L	15	148717	91006.8	0.674884	0.613841	67.4884	39.8997
FBgn0019938	CG10122	DRSC35994		validation	1	O	7	176451	146435	0.793263	1.06373	79.3263	69.1426	0.0478083	0.0149227	Not hit
						O	19	174405	122651	0.78382	0.887828	78.382	57.7088
						P	1	148305	121598	0.663325	0.880041	66.3325	57.2027
						P	13	180093	114522	0.810075	0.827705	81.0075	53.8008
FBgn0020238	CG31196	DRSC30989		validation	7	C	9	238433	132937	1.09254	0.905306	109.254	58.8449	0.104952	7.10123e-06	Death
						C	21	176986	89099.6	0.806486	0.600584	80.6486	39.0379
						D	3	186626	91461.9	0.851361	0.617004	85.1361	40.1053
						D	15	217447	124163	0.99484	0.844314	99.484	54.8804
FBgn0020306	CG9696	DRSC31606		validation	1	O	2	184054	136206	0.828363	0.988079	82.8363	64.2251	0.396687	0.0930242	Not hit
						O	14	193093	169564	0.870092	1.23479	87.0092	80.2613
						P	8	153195	106982	0.685903	0.771936	68.5903	50.1758
						P	20	159133	86198.9	0.713314	0.618227	71.3314	40.1848
FBgn0020386	CG1210	DRSC30826		validation	7	I	12	232189	130061	1.06347	0.885313	106.347	57.5453	0.0267324	2.4683e-06	Death
						I	24	219769	84006.5	1.00565	0.565181	100.565	36.7368
						J	6	248280	136758	1.13838	0.931864	113.838	60.5711
						J	18	245753	131352	1.12662	0.894287	112.662	58.1287
FBgn0020388	CG4107	DRSC11248		library	23	K	8	238625	129068	1.09721	0.781099	109.721	50.7714	0.00704892	8.05038e-05	Death
						K	20	190898	53887.5	0.872483	0.315678	87.2483	20.5191
						L	2	217310	41323.4	0.996847	0.237898	99.6847	15.4634
						L	14	248081	94737.3	1.14173	0.568567	114.173	36.9568
FBgn0020388	CG4107	DRSC35936		validation	1	O	8	178928	122918	0.804698	0.889803	80.4698	57.8372	0.877939	0.549657	Not hit
						O	20	177567	98992	0.798417	0.712844	79.8417	46.3349
						P	2	122560	70177.1	0.544475	0.499731	54.4475	32.4825
						P	14	146081	88110.6	0.65306	0.632366	65.306	41.1038
FBgn0020443	CG6382	DRSC32120		validation	10	M	10	210404	109383	1.03373	0.774304	103.373	50.3298	0.0309786	2.30161e-06	Death
						M	22	169320	50808.5	0.828264	0.348695	82.8264	22.6652
						N	4	174988	78773.7	0.856609	0.551892	85.6609	35.873
						N	16	191269	106280	0.938033	0.751754	93.8033	48.864
FBgn0020611	CG8048	DRSC07572		library	13	C	4	163800	59966.4	0.781141	0.5114	78.1141	33.241	0.0900827	0.000386894	Death
						C	16	171133	91484.3	0.817263	0.790944	81.7263	51.4113
						D	10	188671	95038.5	0.90365	0.822467	90.365	53.4604
						D	22	190101	45187.2	0.910692	0.380319	91.0692	24.7207
FBgn0020611	CG8048	DRSC32230		validation	25	E	1	112815	48279.2	1.0081	0.7116	100.81	46.254	0.0112096	1.11285e-07	Death
						E	13	100786	45851.8	0.897311	0.674458	89.7311	43.8398
						F	7	94120.7	48424.7	0.835924	0.713826	83.5924	46.3987
						F	19	104229	56579.7	0.929027	0.838606	92.9027	54.5094
FBgn0022027	CG14750	DRSC06486		library	14	M	6	154671	73709.9	0.903773	0.699301	90.3773	45.4545	0.0224516	0.011319	Death
						M	18	158164	74879.8	0.924737	0.710742	92.4737	46.1982
						N	12	209503	94204.1	1.23286	0.899729	123.286	58.4824
						N	24	200742	78750.6	1.18028	0.748598	118.028	48.6588
FBgn0022027	CG14750	DRSC31962		validation	18	A	6	166180	44420.5	0.682084	0.245502	68.2084	15.9577	0.0338552	1.05e-06	Death
						A	18	180630	70461.2	0.743501	0.398159	74.3501	25.8803
						B	12	251424	135756	1.0444	0.780935	104.44	50.7608
						B	24	220147	74907.7	0.911463	0.424226	91.1463	27.5747
FBgn0022213	CG13281	DRSC32659		validation	7	C	10	224303	126349	1.02676	0.859508	102.676	55.868	0.084393	3.80327e-06	Death
						C	22	165451	76399.4	0.752785	0.512303	75.2785	33.2997
						D	4	208951	109812	0.955292	0.744562	95.5292	48.3965
						D	16	216414	117995	0.990032	0.801443	99.0032	52.0938
FBgn0022764	CG8815	DRSC07552		library	21	A	12	174578	34228.3	0.739104	0.192517	73.9104	12.5136	0.001167	3.53e-08	Death
						A	24	199068	72563.3	0.845693	0.423137	84.5693	27.5039
						B	6	136435	27786	0.573092	0.153761	57.3092	9.99444
						B	18	174539	39229.8	0.738933	0.222605	73.8933	14.4694
FBgn0022764	CG8815	DRSC37642		validation	25	E	7	91656.7	47122.9	0.813229	0.693907	81.3229	45.1039	0.57999	0.300361	Not hit
						E	19	93064.7	51617.8	0.826197	0.762684	82.6197	49.5744
						F	1	100281	61648.8	0.892659	0.916169	89.2659	59.551
						F	13	84846.4	52842.9	0.750503	0.781429	75.0503	50.7929
FBgn0023169	CG3051	DRSC18714		library	13	A	4	157899	87257	0.752076	0.75345	75.2076	48.9743	0.554476	0.414795	Not hit
						A	16	142173	66937.1	0.674613	0.573226	67.4613	37.2597
						B	10	144948	77474	0.688286	0.666682	68.8286	43.3343
						B	22	125885	68056	0.594387	0.58315	59.4387	37.9048
FBgn0023169	CG3051	DRSC31402		validation	16	K	1	238856	271922	0.9114	1.13929	91.14	74.0542	0.00650686	0.00157243	Not hit
						K	13	223633	226376	0.852582	0.947138	85.2582	61.564
						L	7	222124	255278	0.846753	1.06907	84.6753	69.4898
						L	19	228611	244952	0.871815	1.02551	87.1815	66.658
FBgn0023423	CG3412	DRSC17056		library	5	K	10	222582	131355	0.978535	0.930887	97.8535	60.5077	0.161188	2.69253e-05	Death
						K	22	171350	50464	0.749928	0.346171	74.9928	22.5011
						L	4	188938	62727.3	0.828411	0.434816	82.8411	28.263
						L	16	230549	119527	1.01409	0.84539	101.409	54.9503
FBgn0023423	CG3412	DRSC38464		validation	25	E	2	118592	52444.7	1.06132	0.775336	106.132	50.3968	7.24724e-05	1.01024e-10	Death
						E	14	112838	49841.3	1.00832	0.735501	100.832	47.8076
						F	8	108300	51571.8	0.966522	0.76198	96.6522	49.5287
						F	20	114460	54879.8	1.02326	0.812596	102.326	52.8187
FBgn0023526	CG2865	DRSC32893		validation	4	M	7	321361	267122	1.01034	1.12186	101.034	78.5302	0.569257	0.0706991	Not hit
						M	19	308809	227476	0.970877	0.955354	97.0877	66.8748
						N	1	384247	338169	1.20805	1.42024	120.805	99.4169
						N	13	337894	245171	1.06232	1.02967	106.232	72.0767
FBgn0024189	CG33141	DRSC07687		library	14	M	12	174042	102704	1.02003	0.982854	102.003	63.8855	0.0823452	0.0377259	Death
						M	24	139834	71035.8	0.814725	0.673149	81.4725	43.7547
						N	6	160314	75461.7	0.937645	0.716433	93.7645	46.5682
						N	18	207352	71865.5	1.21995	0.681263	121.995	44.2821
FBgn0024189	CG33141	DRSC32618		validation	16	K	2	248622	266150	0.949132	1.11494	94.9132	72.4712	0.0343212	0.0316881	Not hit
						K	14	237348	230754	0.905572	0.965608	90.5572	62.7645
						L	8	240606	249512	0.918161	1.04475	91.8161	67.9084
						L	20	222003	229241	0.846287	0.959226	84.6287	62.3497
FBgn0024308	CG4013	DRSC31672		validation	1	O	11	197875	147479	0.892169	1.07145	89.2169	69.6444	0.997875	0.681407	Not hit
						O	23	173470	112456	0.779502	0.812422	77.9502	52.8074
						P	5	150015	73372.4	0.671223	0.523363	67.1223	34.0186
						P	17	162811	92461.9	0.730293	0.664548	73.0293	43.1956
FBgn0024362	CG11412	DRSC18583		library	19	M	3	188842	118149	0.906978	0.745537	90.6978	48.4599	0.101206	0.178112	Death trend
						M	15	228315	165447	1.1018	1.05095	110.18	68.3117
						N	9	206629	136109	0.994767	0.861509	99.4767	55.9981
						N	21	215357	113619	1.03785	0.716286	103.785	46.5586
FBgn0024362	CG11412	DRSC33688		validation	18	M	5	165632	114018	0.679755	0.653501	67.9755	42.4776	0.0906824	0.00846076	Death
						M	17	232114	118762	0.962331	0.681308	96.2331	44.285
						N	11	193843	127184	0.799663	0.730682	79.9663	47.4943
						N	23	208778	50318.3	0.863142	0.280076	86.3142	18.205
FBgn0024366	CG11409	DRSC18579		library	5	I	6	235273	146191	1.03517	1.03813	103.517	67.4785	0.192138	0.00369199	Death
						I	18	255430	152662	1.12511	1.0849	112.511	70.5186
						J	12	311319	127365	1.3745	0.902048	137.45	58.6331
						J	24	213419	81406	0.937648	0.569834	93.7648	37.0392
FBgn0024366	CG11409	DRSC28360		validation	25	E	3	122648	59366.9	1.09867	0.881253	109.867	57.2814	0.0322027	0.000397675	Death trend
						E	15	123359	60592.1	1.10523	0.9	110.523	58.5
						F	9	112662	65906.2	1.0067	0.981311	100.67	63.7852
						F	21	126428	70454.7	1.13349	1.05091	113.349	68.309
FBgn0024956	CG7614	DRSC07465		library	5	C	4	226016	102608	0.993858	0.723095	99.3858	47.0012	0.0757077	0.000821746	Death
						C	16	237732	117095	1.04614	0.827812	104.614	53.8077
						D	10	247669	132505	1.09048	0.9392	109.048	61.048
						D	22	180750	95865	0.791872	0.674351	79.1872	43.8328
FBgn0024956	CG7614	DRSC25955		validation	25	E	9	118041	50959.2	1.05624	0.752606	105.624	48.9194	0.000295825	3.56764e-11	Death
						E	21	126657	48286.8	1.1356	0.711716	113.56	46.2615
						F	3	114697	57199.9	1.02544	0.848096	102.544	55.1262
						F	15	115845	53662.2	1.03602	0.793965	103.602	51.6077
FBgn0025455	CG6292	DRSC11124		library	12	A	11	175014	73413	0.891907	0.638728	89.1907	41.5173	0.126946	0.227975	Not hit
						A	23	186173	70204.5	0.95031	0.609639	95.031	39.6265
						B	5	134897	77111.5	0.681965	0.672259	68.1965	43.6968
						B	17	142213	89754.2	0.720253	0.786881	72.0253	51.1473
FBgn0025455	CG6292	DRSC30879		validation	10	K	10	204185	154853	1.00263	1.10469	100.263	71.8049	0.448059	0.240805	Not hit
						K	22	190229	97918.3	0.932834	0.690998	93.2834	44.9149
						L	4	200702	114691	0.985213	0.812871	98.5213	52.8366
						L	16	200512	139525	0.984264	0.993315	98.4264	64.5655
FBgn0025709	CG8083	DRSC07073		library	21	A	9	189765	47328.1	0.805204	0.271324	80.5204	17.6361	0.0209538	0.00162551	Death
						A	21	178336	80631.3	0.755458	0.471673	75.5458	30.6587
						B	3	177071	72072	0.749954	0.420181	74.9954	27.3118
						B	15	177697	122330	0.75268	0.722529	75.268	46.9644
FBgn0025709	CG8083	DRSC35529		validation	7	A	1	237997	109487	1.09051	0.742303	109.051	48.2497	0.0575662	0.0019246	Not hit
						A	13	228951	136204	1.0484	0.928011	104.84	60.3207
						B	7	199290	123773	0.910316	0.841603	91.0316	54.7042
						B	19	193170	120841	0.881825	0.821222	88.1825	53.3794
FBgn0025803	CG17299	DRSC16847		library	12	E	2	229655	106765	1.17786	0.941102	117.786	61.1717	0.572417	0.58646	Not hit
						E	14	223802	191443	1.14723	1.70882	114.723	111.073
						F	8	207500	146124	1.06192	1.29794	106.192	84.3664
						F	20	191800	100620	0.979754	0.885389	97.9754	57.5503
FBgn0025803	CG17299	DRSC37038		validation	25	M	4	116304	62039.3	1.04024	0.922144	104.024	59.9393	0.227373	0.0317981	Not hit
						M	16	124561	65148.2	1.11629	0.969713	111.629	63.0314
						N	10	121890	79337.1	1.09169	1.18682	109.169	77.1432
						N	22	127109	65209.4	1.13976	0.97065	113.976	63.0922
FBgn0026080	CG6121	DRSC37670		validation	26	M	3	68859	27920.1	0.597972	0.382393	59.7972	24.8556	7.01472e-05	2.16405e-13	Death
						M	15	74290.4	22061.5	0.648203	0.292612	64.8203	19.0197
						N	9	83426.8	23663.5	0.7327	0.317162	73.27	20.6155
						N	21	76261.3	21809.7	0.666431	0.288753	66.6431	18.7689
FBgn0026143	CG3658	DRSC17747		library	5	O	7	193599	117138	0.849207	0.828122	84.9207	53.8279	0.0250005	0.00519799	Death
						O	19	200154	95454.1	0.878457	0.67138	87.8457	43.6397
						P	1	216142	108279	0.9498	0.764082	94.98	49.6653
						P	13	230069	115697	1.01194	0.817703	101.194	53.1507
FBgn0026143	CG3658	DRSC31325		validation	2	A	8	208018	100712	0.99099	0.714443	99.099	46.4388	0.44222	0.111319	Not hit
						A	20	178094	104373	0.845245	0.74106	84.5245	48.1689
						B	2	152213	107241	0.719191	0.761919	71.9191	49.5247
						B	14	209288	142361	0.997177	1.0173	99.7177	66.1245
FBgn0026170	CG4494	DRSC33356		validation	2	A	3	152694	65263.8	0.721535	0.45667	72.1535	29.6836	0.133618	8.75352e-06	Death
						A	15	217874	115290	1.03899	0.820444	103.899	53.3289
						B	9	178987	109056	0.849593	0.775116	84.9593	50.3826
						B	21	165807	83553	0.785401	0.589664	78.5401	38.3282
FBgn0026179	CG32434	DRSC11690		library	19	A	7	203935	36692.4	0.981471	0.219564	98.1471	14.2717	0.030133	1.22311e-05	Death
						A	19	194467	51397.7	0.934742	0.314518	93.4742	20.4436
						B	1	252152	123351	1.21945	0.779127	121.945	50.6433
						B	13	240775	143771	1.1633	0.910981	116.33	59.2137
FBgn0026179	CG32434	DRSC30914		validation	11	C	3	206011	113341	1.00394	0.965694	100.394	62.7701	0.162477	0.554685	Not hit
						C	15	202014	123699	0.984076	1.05596	98.4076	68.6375
						D	9	213789	133482	1.04259	1.14122	104.259	74.1792
						D	21	203083	144832	0.989393	1.24013	98.9393	80.6084
FBgn0026259	CG10840	DRSC08710		library	13	K	11	201022	134664	0.964485	1.17392	96.4485	76.3048	0.745773	0.515046	Not hit
						K	23	210158	91065.5	1.00949	0.787229	100.949	51.1699
						L	5	189650	88450.7	0.908472	0.764038	90.8472	49.6624
						L	17	251174	136076	1.21152	1.18644	121.152	77.1189
FBgn0026259	CG10840	DRSC33022		validation	10	M	3	189488	93624.3	0.92913	0.659798	92.913	42.8869	0.0754637	0.00296278	Death
						M	15	208004	131135	1.02173	0.932356	102.173	60.6032
						N	9	210307	133504	1.03325	0.949567	103.325	61.7219
						N	21	193563	93658.4	0.949505	0.660046	94.9505	42.903
FBgn0026262	CG2009	DRSC17170		library	13	E	5	185281	81994.5	0.886949	0.706776	88.6949	45.9404	0.295503	0.0490963	Not hit
						E	17	193253	111349	0.926217	0.967134	92.6217	62.8637
						F	11	211895	115475	1.01804	1.00373	101.804	65.2422
						F	23	192047	72265.4	0.920277	0.620485	92.0277	40.3315
FBgn0026262	CG2009	DRSC33465		validation	3	E	12	194186	126978	0.885684	0.77029	88.5684	50.0689	0.012015	0.0424241	Death
						E	24	199062	137687	0.908514	0.836558	90.8514	54.3763
						F	6	224321	106750	1.02678	0.645128	102.678	41.9333
						F	18	198520	123607	0.905976	0.749436	90.5976	48.7133
FBgn0026319	CG3048	DRSC00445	*	library	24	A	7	106663	47876.1	0.981266	0.693869	98.1266	45.1015	9.06534e-05	2.92264e-06	Death
						A	19	112293	50193.1	1.03584	0.729525	103.584	47.4191
						B	1	108924	54505.8	1.00318	0.795893	100.318	51.733
						B	13	104066	48564.3	0.95609	0.70446	95.609	45.7899
FBgn0026324	CG3069	DRSC00793	*	library	5	K	3	177869	92274	0.779015	0.648393	77.9015	42.1456	0.288566	0.00195974	Death
						L	9	227412	129963	1.00009	0.920823	100.009	59.8535
						K	15	231954	127678	1.02036	0.904309	102.036	58.7801
						L	21	170339	64315.8	0.745416	0.446299	74.5416	29.0094
FBgn0026324	CG3069	DRSC26605		validation	2	A	9	207198	97633.8	0.986998	0.692056	98.6998	44.9836	0.0492118	2.06924e-05	Death
						A	21	183986	101483	0.873943	0.720045	87.3943	46.8029
						B	3	149456	86251	0.705762	0.609283	70.5762	39.6034
						B	15	207104	110564	0.986538	0.786077	98.6538	51.095
FBgn0026373	CG7885	DRSC30691		validation	16	I	2	287263	263512	1.09843	1.10381	109.843	71.7478	0.92827	0.918072	Not hit
						I	14	271657	235165	1.03813	0.984219	103.813	63.9742
						J	8	274957	248253	1.05088	1.03944	105.088	67.5634
						J	20	263197	257288	1.00544	1.07755	100.544	70.041
FBgn0026418	CG6603	DRSC11186		library	14	C	12	158220	110571	0.925077	1.05979	92.5077	68.8864	0.684568	0.581689	Not hit
						C	24	111794	72408.7	0.64644	0.686575	64.644	44.6274
						D	6	181308	85023.9	1.06364	0.809949	106.364	52.6467
						D	18	176240	94404	1.03323	0.901684	103.323	58.6095
FBgn0026418	CG6603	DRSC34558		validation	10	O	6	202283	96368.1	0.99312	0.679735	99.312	44.1827	0.0374952	0.000239999	Death
						O	18	215433	116809	1.05889	0.828257	105.889	53.8367
						P	12	225013	138121	1.1068	0.98311	110.68	63.9022
						P	24	186491	91193.7	0.91414	0.642136	91.414	41.7389
FBgn0026575	CG32575	DRSC23216		library	12	O	7	193989	92619.2	0.991212	0.812856	99.1212	52.8356	0.398047	0.200464	Not hit
						O	19	213773	123626	1.09474	1.09397	109.474	71.108
						P	1	242254	200092	1.24379	1.78723	124.379	116.17
						P	13	188270	80236.3	0.961283	0.700589	96.1283	45.5383
FBgn0026575	CG32575	DRSC33041		validation	10	O	10	225685	128652	1.11016	0.914312	111.016	59.4303	0.043605	5.04887e-07	Death
						O	22	198116	70619.7	0.972278	0.492645	97.2278	32.0219
						P	4	167471	55161.4	0.819018	0.380323	81.9018	24.721
						P	16	225835	110016	1.11091	0.7789	111.091	50.6285
FBgn0026876	CG11403	DRSC18532		library	13	A	7	137669	71287.1	0.652429	0.611808	65.2429	39.7675	0.765407	0.437286	Not hit
						A	19	136015	72774	0.644284	0.624996	64.4284	40.6247
						B	1	181574	116070	0.868689	1.00901	86.8689	65.5854
						B	13	171309	101435	0.81813	0.879198	81.813	57.1479
FBgn0026876	CG11403	DRSC33684		validation	2	A	10	190460	110923	0.905475	0.78869	90.5475	51.2649	0.154758	0.0360785	Not hit
						A	22	189647	118222	0.901513	0.841768	90.1513	54.7149
						B	4	161234	100359	0.763128	0.711874	76.3128	46.2718
						B	16	197129	118374	0.937957	0.842876	93.7957	54.7869
FBgn0027079	CG4062	DRSC06864		library	21	A	2	172790	56876.3	0.731322	0.328765	73.1322	21.3697	3.10593e-05	1.19736e-05	Death
						A	14	199661	73585.5	0.848273	0.429286	84.8273	27.9036
						B	8	174536	70133.8	0.73892	0.408521	73.892	26.5539
						B	20	183893	67810.5	0.779646	0.394544	77.9646	25.6454
FBgn0027079	CG4062	DRSC33384		validation	3	C	9	202168	144837	0.923055	0.880799	92.3055	57.252	0.803373	0.968157	Death
						C	3	195335	105534	0.891903	0.71482	89.1903	46.4633
						C	21	201693	137434	0.920832	0.834989	92.0832	54.2743
						C	15	218965	124135	1.00191	0.844121	100.191	54.8678
FBgn0027079	CG4062	DRSC33384		validation	3	D	3	186339	148296	0.848945	0.902202	84.8945	58.6431	0.803373	0.968157	Death
						D	9	231654	124132	1.06098	0.844099	106.098	54.8664
						D	15	231706	174812	1.06135	1.06627	106.135	69.3078
						D	21	180697	97558.1	0.823762	0.65938	82.3762	42.8597
FBgn0027087	CG6335	DRSC19986		library	14	O	2	151172	67547	0.882773	0.639029	88.2773	41.5369	0.0478338	0.00575295	Death
						O	14	133862	65678.7	0.778884	0.620758	77.8884	40.3493
						P	8	103922	46727.5	0.599195	0.435419	59.9195	28.3023
						P	20	120457	39845.4	0.698429	0.368114	69.8429	23.9274
FBgn0027087	CG6335	DRSC33378		validation	2	A	5	191012	85200.5	0.908161	0.601644	90.8161	39.1068	0.113302	0.00093292	Death
						A	17	210602	132434	1.00357	0.945112	100.357	61.4323
						B	11	214833	127303	1.02418	0.9078	102.418	59.007
						B	23	194323	111867	0.92429	0.795555	92.429	51.7111
FBgn0027567	CG8108	DRSC09675		library	13	M	1	187979	83089.5	0.900239	0.716487	90.0239	46.5717	0.334032	0.0553841	Not hit
						M	13	222801	126320	1.07176	1.09991	107.176	71.4944
						N	7	191474	83649	0.917454	0.721449	91.7454	46.8942
						N	19	192730	99523.1	0.923644	0.862243	92.3644	56.0458
FBgn0027567	CG8108	DRSC30845		validation	10	I	9	204851	130791	1.00596	0.929856	100.596	60.4406	0.0301413	0.0777523	Death trend
						I	21	201782	116629	0.990614	0.826951	99.0614	53.7518
						J	3	202620	114914	0.994802	0.814493	99.4802	52.942
						J	15	200425	136236	0.983828	0.969414	98.3828	63.0119
FBgn0027788	CG11194	DRSC07440		library	21	A	6	159025	19472.4	0.671412	0.103746	67.1412	6.74352	0.000497451	6.92e-09	Death
						A	18	192906	27643.5	0.818871	0.152903	81.8871	9.9387
						B	12	204671	64022.2	0.870078	0.371754	87.0078	24.164
						B	24	217592	57449.5	0.926315	0.332213	92.6315	21.5939
FBgn0027788	CG11194	DRSC32476		validation	23	C	2	203109	81869.6	0.929979	0.488907	92.9979	31.779	0.0294323	0.00696765	Death
						C	14	270168	153255	1.24573	0.930832	124.573	60.5041
						D	8	268668	138168	1.23867	0.837432	123.867	54.4331
						D	20	209592	90890.3	0.960504	0.544751	96.0504	35.4088
FBgn0028381	CG14902	DRSC16930		library	5	M	9	228991	154084	1.00713	1.09519	100.713	71.1872	0.975698	0.867296	Not hit
						M	21	170512	100971	0.746188	0.711258	74.6188	46.2318
						N	3	192822	109683	0.845739	0.774234	84.5739	50.3252
						N	15	226571	144940	0.996337	1.02909	99.6337	66.8906
FBgn0028381	CG14902	DRSC35686		validation	10	K	11	206208	166560	1.01275	1.18975	101.275	77.334	0.603817	0.291703	Not hit
						K	23	190459	80404.4	0.933986	0.563741	93.3986	36.6432
						L	5	207251	127787	1.01796	0.908027	101.796	59.0217
						L	17	206899	143968	1.0162	1.0256	101.62	66.6638
FBgn0028398	CG2859	DRSC00793		library	5	K	3	177869	92274	0.779015	0.648393	77.9015	42.1456	0.288566	0.00195974	Death
						L	9	227412	129963	1.00009	0.920823	100.009	59.8535
						K	15	231954	127678	1.02036	0.904309	102.036	58.7801
						L	21	170339	64315.8	0.745416	0.446299	74.5416	29.0094
FBgn0028407	CG8364	DRSC06312		library	5	O	10	227928	150129	1.00239	1.06659	100.239	69.3285	0.40046	0.000820378	Death
						O	22	172358	73926.6	0.754426	0.515769	75.4426	33.525
						P	4	137400	52969.4	0.598435	0.364281	59.8435	23.6783
						P	16	207495	97352.3	0.911216	0.685102	91.1216	44.5316
FBgn0028407	CG8364	DRSC35983		validation	16	M	10	266676	239492	1.01888	1.00247	101.888	65.1606	0.601882	0.31881	Not hit
						M	22	196579	227832	0.748058	0.953278	74.8058	61.9631
						N	4	279941	230739	1.07014	0.965544	107.014	62.7604
						N	16	258738	255954	0.988216	1.07193	98.8216	69.6752
FBgn0028504	CG12182	DRSC33783		validation	9	E	2	237852	143893	1.09037	1.22677	109.037	79.7399	0.00437152	0.000199002	Not hit
						E	14	241731	184270	1.10847	1.57749	110.847	102.537
						F	8	248249	177829	1.1389	1.52154	113.89	98.9001
						F	20	235018	175232	1.07714	1.49898	107.714	97.4338
FBgn0028550	CG11405	DRSC17225		library	14	M	4	155545	63055.4	0.909018	0.595102	90.9018	38.6816	0.0101654	0.00392467	Death
						M	16	162883	92899.9	0.953059	0.886974	95.3059	57.6533
						N	10	174698	67914.1	1.02397	0.642619	102.397	41.7702
						N	22	183465	53167.9	1.07659	0.498405	107.659	32.3963
FBgn0028550	CG11405	DRSC37377		validation	25	E	11	115707	58118.8	1.03475	0.862156	103.475	56.0401	0.0220104	0.000318367	Death trend
						E	23	125494	67108.4	1.12489	0.999706	112.489	64.9809
						F	5	113259	65362.6	1.01219	0.972994	101.219	63.2446
						F	17	124729	63700.9	1.11784	0.947568	111.784	61.5919
FBgn0028686	CG16916	DRSC32209		validation	6	I	7	276653	135763	1.18171	1.04123	118.171	67.6799	0.238488	0.0832144	Death trend
						I	19	285646	129272	1.22066	0.99042	122.066	64.3773
						J	1	200242	82461.8	0.850724	0.623981	85.0724	40.5587
						J	13	302944	145894	1.29559	1.12054	129.559	72.8348
FBgn0028687	CG1341	DRSC30799		validation	25	M	1	53128.4	21264.3	0.458364	0.298243	45.8364	19.3858	1.34175e-05	9.57651e-14	Death
						M	13	51406.7	23592.1	0.442506	0.333861	44.2506	21.7009
						N	7	51207.8	22573.7	0.440674	0.318278	44.0674	20.6881
						N	19	53648.8	20965.6	0.463157	0.293672	46.3157	19.0887
FBgn0028688	CG5378	DRSC32205		validation	26	K	6	41404	67519.4	0.34406	0.989244	34.406	64.3009	0.734865	0.143506	Not hit
						K	18	33444.1	17461.5	0.270444	0.222118	27.0444	14.4376
						L	12	38569.9	16225.7	0.317849	0.203179	31.7849	13.2066
						L	24	67850.6	28210	0.588646	0.386836	58.8646	25.1443
FBgn0028692	CG11888	DRSC16839		library	19	I	4	227486	136353	1.09771	0.863085	109.771	56.1005	0.216298	0.168664	Death trend
						I	16	244440	179200	1.18139	1.13975	118.139	74.084
						J	10	251448	176539	1.21598	1.12257	121.598	72.967
						J	22	204792	100466	0.9857	0.631355	98.57	41.038
FBgn0028692	CG11888	DRSC32198		validation	18	C	4	167925	76041.1	0.689504	0.43087	68.9504	28.0066	0.0713863	0.000871225	Death
						C	16	181734	106651	0.748197	0.610314	74.8197	39.6704
						D	10	218482	130449	0.904388	0.749824	90.4388	48.7385
						D	22	170620	59961	0.700957	0.336604	70.0957	21.8793
FBgn0029113	CG7528	DRSC11311		library	13	K	12	220315	103957	1.05952	0.901567	105.952	58.6019	0.0454518	4.97976e-05	Death
						K	24	198613	59571.5	0.952621	0.507898	95.2621	33.0134
						L	6	208824	89871.8	1.00291	0.776642	100.291	50.4817
						L	18	246395	106691	1.18798	0.92582	118.798	60.1783
FBgn0029113	CG7528	DRSC33225		validation	2	C	2	206796	85882.6	0.985039	0.606604	98.5039	39.4293	0.00847633	1.26805e-07	Death
						C	14	220771	122729	1.0531	0.874541	105.31	56.8451
						D	8	215671	113621	1.02826	0.808309	102.826	52.5401
						D	20	201462	83875.8	0.959057	0.592011	95.9057	38.4807
FBgn0029167	CG7002	DRSC11183		library	13	M	7	212367	83322.9	1.02037	0.718557	102.037	46.7062	0.441438	0.0877088	Not hit
						M	19	201672	109910	0.96769	0.954371	96.769	62.0341
						N	1	200813	93608.5	0.963456	0.809783	96.3456	52.6359
						N	13	246661	142374	1.18929	1.2423	118.929	80.7495
FBgn0029167	CG7002	DRSC35790		validation	10	O	5	206977	114133	1.01659	0.808816	101.659	52.5731	0.0672844	0.00101146	Death
						O	17	217335	135653	1.0684	0.965178	106.84	62.7366
						P	11	217662	130013	1.07003	0.924201	107.003	60.0731
						P	23	196924	76978.6	0.966316	0.538848	96.6316	35.0251
FBgn0029173	CG9233	DRSC32470		validation	10	O	2	215751	95531	1.06047	0.673652	106.047	43.7874	0.0610208	0.000142691	Death
						O	14	220413	149474	1.08379	1.06561	108.379	69.2644
						P	8	223289	96067.4	1.09817	0.677549	109.817	44.0407
						P	20	176784	87113.6	0.86559	0.61249	86.559	39.8119
FBgn0029568	CG11381	DRSC25125		validation	4	M	12	304906	259635	0.958606	1.09041	95.8606	76.329	0.84052	0.445656	Not hit
						M	24	298736	247071	0.939207	1.03765	93.9207	72.6356
						N	6	318615	221211	1.00171	0.929043	100.171	65.033
						N	18	311389	206130	0.97899	0.865704	97.899	60.5993
FBgn0029644	CG14421	DRSC17918		library	13	O	5	238238	100322	1.1478	0.869327	114.78	56.5063	0.143577	0.00330513	Death
						O	17	227896	92298.1	1.09686	0.798161	109.686	51.8805
						P	11	203260	78488.2	0.975511	0.675677	97.5511	43.919
						P	23	235095	138090	1.13232	1.2043	113.232	78.2796
FBgn0029644	CG14421	DRSC25245		validation	9	I	2	207995	81090.6	0.951004	0.681259	95.1004	44.2818	0.021686	0.670079	Death
						I	14	203626	103500	0.930611	0.87591	93.0611	56.9341
						J	8	221037	104131	1.01188	0.881394	101.188	57.2906
						J	20	249154	90079.2	1.14312	0.759335	114.312	49.3568
FBgn0029731	CG15470	DRSC18053		library	19	K	6	236063	162201	1.14004	1.02999	114.004	66.9493	0.0549974	0.0220126	Death
						K	18	258093	146586	1.24877	0.929158	124.877	60.3953
						L	12	259641	169956	1.25641	1.08006	125.641	70.2042
						L	24	238959	83662.6	1.15433	0.522855	115.433	33.9856
FBgn0029746	CG15465	DRSC26250		validation	6	E	1	211446	103690	0.899253	0.79016	89.9253	51.3604	0.66637	0.794081	Not hit
						E	13	237219	148790	1.0109	1.14321	101.09	74.3085
						F	7	241732	134312	1.03044	1.02987	103.044	66.9414
						F	19	223658	98521.2	0.952155	0.749697	95.2155	48.7303
FBgn0029775	CG4136	DRSC18349		library	19	M	2	238842	111675	1.15376	0.703733	115.376	45.7426	0.0115434	0.00295229	Death
						M	14	250823	157490	1.21289	0.99957	121.289	64.9721
						N	8	211433	99956.3	1.01848	0.628066	101.848	40.8243
						N	20	211963	111524	1.02109	0.70276	102.109	45.6794
FBgn0029775	CG4136	DRSC32406		validation	23	C	1	239605	110881	1.10182	0.668508	110.182	43.453	0.0144369	0.0227889	Death
						C	13	243041	164814	1.118	1.00239	111.8	65.1553
						D	7	228916	106053	1.05149	0.638621	105.149	41.5104
						D	19	213689	96789.8	0.979794	0.581273	97.9794	37.7827
FBgn0029867	CG3847	DRSC35303		validation	7	E	5	217190	117571	0.993645	0.798495	99.3645	51.9022	0.596155	0.137556	Not hit
						E	17	216503	153189	0.990449	1.04608	99.0449	67.9951
						F	11	229700	158873	1.05188	1.08559	105.188	70.5634
						F	23	182791	104428	0.833509	0.707136	83.3509	45.9639
FBgn0029964	CG1409	DRSC17910		library	19	K	4	223436	136682	1.07772	0.865207	107.772	56.2384	0.220169	0.25829	Not hit
						K	16	256656	166710	1.24168	1.0591	124.168	68.8418
						L	10	257263	192332	1.24468	1.22455	124.468	79.5956
						L	22	208042	121919	1.00174	0.769883	100.174	50.0424
FBgn0029964	CG1409	DRSC33968		validation	18	M	6	179686	121316	0.739493	0.696284	73.9493	45.2584	0.0850697	0.0101965	Death
						M	18	203526	104861	0.84082	0.599821	84.082	38.9884
						N	12	212739	144556	0.879979	0.832524	87.9979	54.114
						N	24	231477	56782.7	0.95962	0.317973	95.962	20.6682
FBgn0029965	CG15326	DRSC18009	*	library	24	C	12	98459.6	72674.4	0.90174	1.07549	90.174	69.9067	0.857498	0.744684	Not hit
						C	24	116486	63773.7	1.07649	0.938516	107.649	61.0035
						D	6	96030.5	60256.2	0.878193	0.884385	87.8193	57.4851
						D	18	103959	58956.2	0.955053	0.86438	95.5053	56.1847
FBgn0030075	CG15364	DRSC18037		library	17	A	7	171427	52238.5	1.04199	0.654033	104.199	42.5121	0.161507	0.194182	Death trend
						A	19	163387	65475.8	0.991772	0.828207	99.1772	53.8335
						B	1	150520	66111.4	0.91141	0.836571	91.141	54.3771
						B	13	192396	86664.4	1.17296	1.10701	117.296	71.9553
FBgn0030075	CG15364	DRSC26627		validation	9	K	8	237157	129073	1.08713	1.09804	108.713	71.3724	0.790388	0.325924	Not hit
						K	20	221145	105755	1.01239	0.895496	101.239	58.2073
						L	2	225499	94122.6	1.03271	0.794456	103.271	51.6397
						L	14	225812	147852	1.03417	1.26116	103.417	81.9754
FBgn0030076	CG4040	DRSC35315		validation	10	E	7	207932	124978	1.02137	0.887617	102.137	57.6951	0.0729751	0.0203954	Not hit
						E	19	209787	118725	1.03065	0.842179	103.065	54.7416
						F	1	202884	99639	0.996125	0.703501	99.6125	45.7276
						F	13	207926	145487	1.02134	1.03664	102.134	67.3813
FBgn0030109	CG12121	DRSC36176		validation	6	A	10	195638	84542.9	0.830779	0.640272	83.0779	41.6177	0.0649011	0.0055455	Death
						A	22	170972	47394.1	0.723935	0.349465	72.3935	22.7152
						B	4	209974	100133	0.89288	0.762314	89.288	49.5504
						B	16	219971	92852.1	0.936183	0.705318	93.6183	45.8457
FBgn0030121	CG17446	DRSC18128		library	5	A	4	161200	104685	0.704637	0.738102	70.4637	47.9767	0.205736	0.0660466	Not hit
						A	16	177334	95383.6	0.776631	0.67087	77.6631	43.6066
						B	10	209973	118490	0.922271	0.837897	92.2271	54.4633
						B	22	190778	87993.1	0.836621	0.617448	83.6621	40.1341
FBgn0030121	CG17446	DRSC32679		validation	2	C	9	222736	145342	1.06268	1.03898	106.268	67.5336	0.646466	0.696358	Not hit
						C	21	191676	140750	0.911395	1.00559	91.1395	65.3631
						D	3	194832	126353	0.926768	0.900892	92.6768	58.558
						D	15	237741	136134	1.13576	0.972017	113.576	63.1811
FBgn0030219	CG9817	DRSC18446		library	19	M	8	195604	110984	0.940351	0.699276	94.0351	45.4529	0.0399031	0.00764139	Death
						M	20	230189	115822	1.11105	0.730512	111.105	47.4833
						N	2	210059	86055.7	1.0117	0.538308	101.17	34.99
						N	14	238577	163847	1.15245	1.04062	115.245	67.64
FBgn0030219	CG9817	DRSC31919		validation	18	A	5	154580	54620.9	0.632782	0.3053	63.2782	19.8445	0.00852142	9.05e-07	Death
						A	17	177878	81824.9	0.731806	0.464776	73.1806	30.2105
						B	11	222838	104543	0.922904	0.597958	92.2904	38.8672
						B	23	210529	55403.5	0.870587	0.309887	87.0587	20.1427
FBgn0030240	CG2202	DRSC19841		library	17	I	8	178494	139095	1.08613	1.79688	108.613	116.797	0.0220209	0.00155423	Not hit
						I	20	185606	109928	1.13055	1.4131	113.055	91.8517
						J	2	165595	93080.6	1.00556	1.19143	100.556	77.4429
						J	14	180807	140078	1.10058	1.80982	110.058	117.638
FBgn0030240	CG2202	DRSC35045		validation	9	O	1	232550	130326	1.06562	1.10892	106.562	72.08	0.749051	0.378864	Not hit
						O	13	238543	131362	1.0936	1.11792	109.36	72.6648
						P	7	199456	98100.6	0.911144	0.82901	91.1144	53.8856
						P	19	195329	90664	0.89188	0.764414	89.188	49.6869
FBgn0030254	CG16922	DRSC19758		library	14	O	1	156669	75428.9	0.915768	0.716112	91.5768	46.5473	0.202988	0.00749172	Death
						O	13	146333	77894.1	0.853735	0.740221	85.3735	48.1144
						P	7	93735.5	41027.2	0.538057	0.379672	53.8057	24.6787
						P	19	111770	31342.7	0.646297	0.284959	64.6297	18.5224
FBgn0030254	CG16922	DRSC34949		validation	9	M	2	189155	82726.6	0.863064	0.695469	86.3064	45.2055	0.349323	0.638798	Not hit
						M	14	233998	115107	1.07238	0.976734	107.238	63.4877
						N	8	223446	116579	1.02312	0.989513	102.312	64.3183
						N	20	195686	99913.9	0.893544	0.84476	89.3544	54.9094
FBgn0030281	CG11105	DRSC18885		library	5	I	8	290503	144354	1.28162	1.02485	128.162	66.6154	0.0742921	3.76536e-05	Death
						I	20	240902	103992	1.06028	0.733093	106.028	47.651
						J	2	229741	77925.4	1.01048	0.544675	101.048	35.4039
						J	14	263922	147424	1.163	1.04704	116.3	68.0577
FBgn0030281	CG11105	DRSC33641		validation	9	C	10	239340	125294	1.09732	1.06521	109.732	69.2388	0.741032	0.424242	Not hit
						C	22	198454	76624.3	0.906469	0.642464	90.6469	41.7601
						D	4	215304	101236	0.985118	0.856242	98.5118	55.6557
						D	16	214901	143663	0.983236	1.22477	98.3236	79.61
FBgn0030379	CG12720	DRSC19496		library	19	O	3	235880	100701	1.13914	0.632873	113.914	41.1367	0.003165	1.45e-06	Death
						O	15	208691	75868.4	1.00495	0.472527	100.495	30.7143
						P	9	165736	67552.8	0.792937	0.418833	79.2937	27.2241
						P	21	178117	50228.3	0.854046	0.306967	85.4046	19.9528
FBgn0030379	CG12720	DRSC31723		validation	6	K	7	234286	143390	0.998191	1.10093	99.8191	71.5606	0.994501	0.859894	Not hit
						K	19	236065	129019	1.0059	0.988438	100.59	64.2485
						L	1	177478	76869.9	0.752119	0.580206	75.2119	37.7134
						L	13	232581	140888	0.990804	1.08135	99.0804	70.288
FBgn0030384	CG2577	DRSC19863		library	19	O	11	209533	96499.2	1.0091	0.605743	100.91	39.3733	0.000462551	2.43e-07	Death
						O	23	204846	73915.3	0.985968	0.459916	98.5968	29.8946
						P	5	189957	50873.3	0.912483	0.311131	91.2483	20.2235
						P	17	197134	43413.6	0.947905	0.262964	94.7905	17.0926
FBgn0030384	CG2577	DRSC32891		validation	2	C	4	197270	133561	0.938639	0.953305	93.8639	61.9648	0.528055	0.186077	Not hit
						C	16	237202	158622	1.13313	1.13555	113.313	73.8105
						D	10	224692	135543	1.0722	0.967721	107.22	62.9018
						D	22	194625	108648	0.925759	0.772149	92.5759	50.1897
FBgn0030444	CG18646	DRSC19816		library	19	O	5	215062	95384	1.03639	0.598542	103.639	38.9052	0.000857079	5.44e-06	Death
						O	17	206009	89762.9	0.99171	0.562246	99.171	36.546
						P	11	169212	58070.7	0.810091	0.357606	81.0091	23.2444
						P	23	194885	71419.7	0.936805	0.443802	93.6805	28.8471
FBgn0030486	CG1716	DRSC19765		library	13	E	6	226045	115448	1.08774	1.00349	108.774	65.2266	0.919515	0.936688	Not hit
						E	18	205845	135274	0.988243	1.17933	98.8243	76.6566
						F	12	230678	135744	1.11056	1.1835	111.056	76.9274
						F	24	232597	104789	1.12001	0.908944	112.001	59.0813
FBgn0030486	CG1716	DRSC32349		validation	9	M	9	218649	116047	1.00073	0.984893	100.073	64.018	0.629555	0.460437	Not hit
						M	21	196960	99615.3	0.899493	0.842167	89.9493	54.7408
						N	3	190377	76537.2	0.868766	0.641707	86.8766	41.711
						N	15	212293	125937	0.971064	1.0708	97.1064	69.6023
FBgn0030491	CG15753	DRSC32343		validation	4	O	1	401617	295748	1.26266	1.24208	126.266	86.9458	0.560016	0.111374	Not hit
						O	13	332723	243618	1.04606	1.02315	104.606	71.6203
						P	7	317520	283179	0.998264	1.18929	99.8264	83.2505
						P	19	316041	63470.8	0.993614	0.266565	99.3614	18.6595
FBgn0030556	CG1810	DRSC19789		library	12	I	10	178071	137953	0.907905	1.22387	90.7905	79.5514	0.24895	0.233173	Not hit
						I	22	143712	112796	0.728095	0.995787	72.8095	64.7261
						J	4	168002	83125.1	0.855216	0.72678	85.5216	47.2407
						J	16	196062	136236	1.00206	1.20829	100.206	78.5391
FBgn0030556	CG1810	DRSC36814		validation	29	C	4	70052.7	36431.3	0.669305	0.493352	66.9305	32.0679	0.00557427	2.49968e-05	Death
						C	16	74423.8	38636	0.713546	0.526166	71.3546	34.2008
						D	10	85622.5	43410.4	0.826893	0.597227	82.6893	38.8198
						D	22	80458	44452	0.774621	0.61273	77.4621	39.8275
FBgn0030606	CG9053	DRSC29575		validation	11	C	9	206625	125723	1.00699	1.0736	100.699	69.7839	0.326849	0.488174	Not hit
						C	21	205536	96526.8	1.00158	0.819157	100.158	53.2452
						D	3	185671	101855	0.902862	0.865591	90.2862	56.2634
						D	15	216818	109990	1.05765	0.936489	105.765	60.8718
FBgn0030610	CG9065	DRSC20145		library	12	K	2	172600	80795	0.879275	0.705654	87.9275	45.8675	0.32047	0.183712	Not hit
						K	14	218869	186317	1.12142	1.66234	112.142	108.052
						L	8	185668	101289	0.947664	0.891456	94.7664	57.9446
						L	20	145464	90551.9	0.737268	0.794113	73.7268	51.6174
FBgn0030610	CG9065	DRSC35582		validation	10	I	5	193609	111926	0.949739	0.792777	94.9739	51.5305	0.0512541	0.00308115	Death
						I	17	185859	127276	0.91098	0.90431	91.098	58.7801
						J	11	247600	129858	1.21976	0.923075	121.976	59.9999
						J	23	222209	98507.4	1.09277	0.695278	109.277	45.1931
FBgn0030636	CG18210	DRSC25333		validation	9	M	5	237030	98489.4	1.08653	0.832387	108.653	54.1051	0.57974	0.0306222	Not hit
						M	17	202594	125378	0.925791	1.06594	92.5791	69.2862
						N	11	219595	131287	1.00515	1.11727	100.515	72.6227
						N	23	138295	107382	0.625657	0.909626	62.5657	59.1257
FBgn0030835	CG12996	DRSC28735		validation	24	K	3	91600.2	75519	0.835246	1.11926	83.5246	72.7521	0.418509	0.264772	Not hit
						K	15	110215	48419	1.0157	0.702224	101.57	45.6445
						L	9	104356	52464.2	0.958904	0.764475	95.8904	49.6909
						L	21	92875.9	47409.7	0.847612	0.686692	84.7612	44.635
FBgn0030927	CG15046	DRSC19622		library	17	A	3	226249	115804	1.38441	1.49043	138.441	96.8777	0.814686	0.809222	Not hit
						A	15	211656	125534	1.29326	1.61844	129.326	105.199
						B	9	195537	89971.5	1.19258	1.15052	119.258	74.7837
						B	21	212045	81972.1	1.29569	1.04526	129.569	67.9422
FBgn0030927	CG15046	DRSC34093		validation	9	I	12	228665	232812	1.04748	1.99913	104.748	129.944	0.0143721	1.24949e-10	Resistance
						I	24	278946	247757	1.28218	2.12894	128.218	138.381
						J	6	203143	141364	0.928353	1.2048	92.8353	78.3123
						J	18	220299	244329	1.00843	2.09917	100.843	136.446
FBgn0030935	CG15048	DRSC19624	*	library	11	A	5	202466	96542.3	0.986326	0.819292	98.6326	53.254	0.0685067	0.10181	Death trend
						M	12	239930	150758	1.09951	1.02918	109.951	66.8969
						A	17	202435	97179.6	0.986172	0.824846	98.6172	53.615
						M	24	181146	91050.1	0.82585	0.614142	82.585	39.9192
FBgn0030935	CG15048	DRSC19624		library	11	B	11	227747	117460	1.11195	1.00159	111.195	65.1033	0.0685067	0.10181	Death trend
						N	6	210723	99657.3	0.963542	0.673972	96.3542	43.8082
						B	23	193306	74520.6	0.940803	0.627377	94.0803	40.7795
						N	18	206338	185778	0.943127	1.27261	94.3127	82.7198
FBgn0030938	CG15047	DRSC19623		library	17	A	9	217296	82275	1.32849	1.04925	132.849	68.2012	0.485571	0.366162	Not hit
						A	21	225716	135506	1.38108	1.74966	138.108	113.728
						B	3	166014	95644.1	1.00818	1.22516	100.818	79.6354
						B	15	213206	118170	1.30294	1.52155	130.294	98.9009
FBgn0030938	CG15047	DRSC27296		validation	9	K	1	204879	81134.1	0.936458	0.681637	93.6458	44.3064	0.678169	0.418767	Not hit
						K	13	224364	122224	1.02741	1.03855	102.741	67.5055
						L	7	228125	122165	1.04497	1.03803	104.497	67.4722
						L	19	233328	133663	1.06925	1.13791	106.925	73.9643
FBgn0030997	CG7990	DRSC20069		library	5	C	7	196140	112762	0.860546	0.79649	86.0546	51.7718	0.763817	0.281872	Not hit
						C	19	205965	85217.8	0.904388	0.597387	90.4388	38.8302
						D	1	212180	77493	0.93212	0.541549	93.212	35.2007
						D	13	239942	213831	1.056	1.52706	105.6	99.2591
FBgn0030997	CG7990	DRSC32965		validation	18	K	5	197636	114231	0.815787	0.654749	81.5787	42.5587	0.268983	0.0356964	Death
						K	17	286593	175739	1.19389	1.01533	119.389	65.9961
						L	11	237893	162088	0.986892	0.935297	98.6892	60.7943
						L	23	200924	83995.7	0.82976	0.477502	82.976	31.0376
FBgn0031052	CG14215	DRSC19571		library	19	O	9	232768	88762.3	1.12378	0.555785	112.378	36.126	0.00135087	1.22733e-05	Death
						O	21	186235	100038	0.894112	0.628591	89.4112	40.8584
						P	3	195604	82218.9	0.940351	0.513533	94.0351	33.3797
						P	15	191512	53857.1	0.920155	0.330398	92.0155	21.4759
FBgn0031052	CG14215	DRSC31834		validation	18	A	3	155260	66170.6	0.635671	0.373006	63.5671	24.2454	0.0047776	3.02e-06	Death
						A	15	174135	74131.2	0.715898	0.419673	71.5898	27.2788
						B	9	204784	92705.9	0.846165	0.528563	84.6165	34.3566
						B	21	231045	82109.8	0.957787	0.466446	95.7787	30.319
FBgn0031057	CG14224	DRSC19581		library	14	E	5	177729	41042.1	1.04216	0.379818	104.216	24.6881	0.0304312	0.000545857	Death
						E	17	172252	84573.3	1.00929	0.805542	100.929	52.3602
						F	11	192488	89831.9	1.13074	0.85697	113.074	55.703
						F	23	147738	37427.9	0.862167	0.344472	86.2167	22.3907
FBgn0031057	CG14224	DRSC33984		validation	18	M	12	189244	139168	0.780115	0.800938	78.0115	52.0609	0.0226193	1.30012e-05	Death
						M	24	251085	44249.6	1.04296	0.2445	104.296	15.8925
						N	6	183106	62272.7	0.754026	0.350156	75.4026	22.7602
						N	18	209158	54677.9	0.864758	0.305634	86.4758	19.8662
FBgn0031062	CG14230	DRSC19586		library	19	O	4	220631	103751	1.06387	0.652568	106.387	42.4169	0.00143009	3e-06	Death
						O	10	179552	88796.4	0.760751	0.520793	76.0751	33.8516
						O	16	194494	89690.6	0.934876	0.561779	93.4876	36.5156
						O	22	185736	66809.6	0.787665	0.388523	78.7665	25.254
FBgn0031062	CG14230	DRSC19586		library	19	P	10	189037	66295.9	0.907942	0.410717	90.7942	26.6966	0.00143009	3e-06	Death
						P	4	200281	77537.6	0.850973	0.453061	85.0973	29.449
						P	22	210540	45086.4	1.01407	0.273765	101.407	17.7947
						P	16	192343	48162.2	0.816422	0.276342	81.6422	17.9622
FBgn0031062	CG14230	DRSC33986		validation	6	A	8	218521	77817.8	0.929903	0.587627	92.9903	38.1957	0.0381145	0.00588215	Death
						A	20	174890	68085.2	0.740907	0.511438	74.0907	33.2435
						B	2	223662	90057.7	0.952168	0.683443	95.2168	44.4238
						B	14	233683	111774	0.995577	0.853441	99.5577	55.4736
FBgn0031159	CG11566	DRSC20473		library	5	K	1	157423	92372.2	0.687783	0.649103	68.7783	42.1917	0.723329	0.377849	Not hit
						L	7	236086	149187	1.0388	1.05979	103.88	68.8862
						K	13	235655	152695	1.03687	1.08515	103.687	70.5345
						L	19	221841	104731	0.97523	0.738435	97.523	47.9983
FBgn0031159	CG11566	DRSC33708		validation	24	M	5	111697	60210.3	1.03006	0.883679	103.006	57.4391	0.0534799	0.0242834	Not hit
						N	11	112224	69179.9	1.03517	1.02171	103.517	66.4112
						M	17	106129	57633.3	0.976083	0.844022	97.6083	54.8614
						N	23	127715	62076.1	1.18534	0.912392	118.534	59.3055
FBgn0031309	CG5041	DRSC00675		library	20	E	5	185760	97322	0.785424	0.623472	78.5424	40.5256	0.583091	0.992113	Not hit
						E	17	230717	168958	0.980526	1.09442	98.0526	71.1376
						F	11	270550	184370	1.1534	1.19575	115.34	77.7237
						F	23	208409	66766.8	0.883716	0.422593	88.3716	27.4685
FBgn0031309	CG5041	DRSC26946		validation	22	I	1	205809	107792	0.997777	0.736967	99.7777	47.9029	0.823927	0.904017	Not hit
						I	13	198440	164788	0.961132	1.13662	96.1132	73.8805
						J	7	282516	175604	1.37924	1.21246	137.924	78.81
						J	19	222121	173022	1.0789	1.19436	107.89	77.6332
FBgn0031343	CG18131	DRSC00517		library	5	C	1	113287	72632.5	0.490837	0.506415	49.0837	32.917	0.384513	0.0646999	Not hit
						C	13	156734	92344.6	0.684708	0.648903	68.4708	42.1787
						D	7	120820	57483.4	0.52445	0.396911	52.445	25.7992
						D	19	135408	69562.8	0.589547	0.484226	58.9547	31.4747
FBgn0031343	CG18131	DRSC31565		validation	9	M	10	217989	129903	0.997652	1.10525	99.7652	71.8412	0.599298	0.0339141	Not hit
						M	22	195878	82176.1	0.894442	0.690687	89.4442	44.8947
						N	4	204802	95767.9	0.936096	0.808748	93.6096	52.5686
						N	16	213251	198767	0.975536	1.70341	97.5536	110.722
FBgn0031399	CG7074	DRSC35850		validation	2	C	6	194180	113801	0.923593	0.809616	92.3593	52.625	0.173668	0.108595	Not hit
						C	18	202601	125735	0.964607	0.896396	96.4607	58.2658
						D	12	216207	110637	1.03088	0.786609	103.088	51.1296
						D	24	198308	93678.2	0.943699	0.663291	94.3699	43.1139
FBgn0031440	CG15395	DRSC00409		library	20	E	9	211923	161570	0.898965	1.04585	89.8965	67.9804	0.284894	0.78716	Death trend
						E	21	228418	86518.2	0.970552	0.552444	97.0552	35.9089
						F	3	219806	89013.3	0.933177	0.568848	93.3177	36.9751
						F	15	262089	162593	1.11668	1.05258	111.668	68.4177
FBgn0031440	CG15395	DRSC34122		validation	18	O	7	170946	66491.4	0.702344	0.374887	70.2344	24.3677	0.0113945	3.25e-08	Death
						O	19	214248	59445.3	0.886393	0.333581	88.6393	21.6828
						P	1	267308	115757	1.11192	0.663696	111.192	43.1402
						P	13	185004	43787.9	0.762095	0.241794	76.2095	15.7166
FBgn0031452	CG2843	DRSC00545		library	20	E	10	215537	175280	0.914647	1.13599	91.4647	73.8393	0.533236	0.99699	Not hit
						E	22	200898	72247.4	0.851118	0.458624	85.1118	29.8106
						F	4	211896	81619	0.898847	0.520235	89.8847	33.8153
						F	16	240517	167789	1.02306	1.08674	102.306	70.6381
FBgn0031452	CG2843	DRSC35049		validation	4	K	7	311647	213394	0.9798	0.896212	97.98	62.7348	0.765739	0.666739	Not hit
						K	19	326798	200510	1.02744	0.842101	102.744	58.947
						L	1	369651	320615	1.16216	1.34652	116.216	94.2563
						L	13	354002	249385	1.11296	1.04737	111.296	73.3157
FBgn0031460	CG15399	DRSC00413		library	13	I	7	228842	129153	1.10152	1.12504	110.152	73.1278	0.789514	0.765238	Not hit
						I	19	224481	136390	1.08004	1.18923	108.004	77.2999
						J	1	228209	90868	1.0984	0.785478	109.84	51.056
						J	13	228923	134832	1.10192	1.17541	110.192	76.4014
FBgn0031460	CG15399	DRSC34124		validation	18	O	2	184399	95095.6	0.759524	0.542572	75.9524	35.2672	0.0032936	7.21e-08	Death
						O	14	187995	78011	0.774808	0.442418	77.4808	28.7572
						P	8	218853	37665.3	0.905966	0.205901	90.5966	13.3836
						P	20	187579	28940.1	0.773039	0.154752	77.3039	10.0589
FBgn0031668	CG31917	DRSC02363		library	13	I	2	208131	77533.9	0.999504	0.667212	99.9504	43.3688	0.230187	0.0395403	Not hit
						I	14	228824	130984	1.10143	1.14128	110.143	74.1833
						J	8	222694	122751	1.07123	1.06826	107.123	69.4368
						J	20	204624	101333	0.98223	0.878296	98.223	57.0892
FBgn0031668	CG31917	DRSC31150		validation	10	A	3	215508	110865	1.05926	0.785072	105.926	51.0297	0.0223734	0.00392916	Death
						A	15	204991	140796	1.00666	1.00255	100.666	65.1658
						B	9	215468	121481	1.05906	0.862206	105.906	56.0434
						B	21	206258	101183	1.013	0.714719	101.3	46.4568
FBgn0031696	CG14030	DRSC32853		validation	2	E	7	214644	142589	1.02326	1.01896	102.326	66.2325	0.0741058	0.0101001	Not hit
						E	19	223038	137970	1.06414	0.985369	106.414	64.049
						F	1	212274	108149	1.01172	0.768517	101.172	49.9536
						F	13	223702	125518	1.06738	0.894824	106.738	58.1636
FBgn0031698	CG14023	DRSC02353		library	23	I	6	201164	52126.4	0.920821	0.304776	92.0821	19.8105	0.000148992	1.03e-06	Death
						I	18	177059	40980.4	0.80732	0.235774	80.732	15.3253
						J	12	178995	56465.3	0.816434	0.331637	81.6434	21.5564
						J	24	145665	32272.4	0.659495	0.181866	65.9495	11.8213
FBgn0031698	CG14023	DRSC31548		validation	6	I	8	258549	155580	1.10329	1.19636	110.329	77.7635	0.768958	0.429864	Not hit
						I	20	262553	100664	1.12063	0.766472	112.063	49.8207
						J	2	232600	172513	0.990884	1.32892	99.0884	86.3797
						J	14	236801	141373	1.00908	1.08515	100.908	70.5346
FBgn0031764	CG9107	DRSC35583		validation	2	E	8	218736	140254	1.04319	1.00198	104.319	65.1285	0.204153	0.175321	Not hit
						E	20	194588	126724	0.925581	0.903593	92.5581	58.7336
						F	2	203119	122211	0.967129	0.870776	96.7129	56.6005
						F	14	219921	135510	1.04896	0.967477	104.896	62.886
FBgn0031807	CG13981	DRSC02313		library	23	I	11	242615	176992	1.116	1.07778	111.6	70.0559	0.386507	0.44601	Death trend
						I	23	185633	85458.5	0.84769	0.511124	84.769	33.2231
						J	5	215539	128009	0.988507	0.774539	98.8507	50.345
						J	17	234522	180548	1.07789	1.09979	107.789	71.4866
FBgn0031807	CG13981	DRSC26835		validation	6	A	3	194853	83369.6	0.827379	0.631087	82.7379	41.0207	0.00285695	0.00145465	Death
						A	15	200005	67424.4	0.849697	0.506266	84.9697	32.9073
						B	9	225905	94874.6	0.961887	0.72115	96.1887	46.8748
						B	21	203609	70703.6	0.865309	0.531936	86.5309	34.5758
FBgn0031836	CG11050	DRSC02125		library	23	I	10	253209	177108	1.16588	1.0785	116.588	70.1023	0.300436	0.345445	Death trend
						I	22	206968	83072	0.948151	0.49635	94.8151	32.2628
						J	4	209720	119279	0.961106	0.720499	96.1106	46.8324
						J	16	218080	178526	1.00047	1.08728	100.047	70.6729
FBgn0031836	CG11050	DRSC33631		validation	7	A	10	197363	113602	0.901347	0.770905	90.1347	50.1088	0.213626	0.0124092	Not hit
						A	22	201093	86347.1	0.91871	0.581451	91.871	37.7943
						B	4	195978	133699	0.894897	0.9106	89.4897	59.189
						B	16	206548	137643	0.944106	0.938019	94.4106	60.9712
FBgn0031888	CG13780	DRSC02283		library	13	I	8	220649	130482	1.06116	1.13682	106.116	73.8936	0.706304	0.442851	Not hit
						I	20	224980	124076	1.08249	1.08001	108.249	70.2008
						J	2	201834	79496.4	0.968484	0.684619	96.8484	44.5002
						J	14	238295	134344	1.14808	1.17108	114.808	76.1202
FBgn0031888	CG13780	DRSC35971		validation	16	E	12	206140	230209	0.784998	0.963306	78.4998	62.6149	0.719264	0.89903	Not hit
						E	24	161607	205718	0.612937	0.859982	61.2937	55.8988
						F	6	296245	229587	1.13313	0.960684	113.313	62.4444
						F	18	247593	106459	0.945157	0.44121	94.5157	28.6786
FBgn0031921	CG6630	DRSC02976		library	13	I	9	223708	133767	1.07623	1.16596	107.623	75.7873	0.853667	0.699947	Not hit
						I	21	214357	108947	1.03017	0.945827	103.017	61.4788
						J	3	194109	84989.3	0.930436	0.733337	93.0436	47.6669
						J	15	224816	136139	1.08169	1.187	108.169	77.1551
FBgn0031921	CG6630	DRSC35442		validation	11	K	9	219854	136302	1.07273	1.16579	107.273	75.7764	0.519109	0.369534	Not hit
						K	21	189364	85976	0.921216	0.727209	92.1216	47.2686
						L	3	193501	84651.7	0.941774	0.715668	94.1774	46.5184
						L	15	226392	127103	1.10522	1.08563	110.522	70.5658
FBgn0032006	CG8222	DRSC03080		library	20	I	6	206586	22734	0.875803	0.133109	87.5803	8.65211	3.61e-07	2.52e-07	Death
						I	18	201125	22228.3	0.852102	0.129785	85.2102	8.43602
						J	12	204572	21044.4	0.867063	0.122001	86.7063	7.93009
						J	24	186698	7267.13	0.789492	0.0314259	78.9492	2.04268
FBgn0032006	CG8222	DRSC30670		validation	4	G	2	214025	27947.5	0.672882	0.117374	67.2882	8.21616	4.30453e-07	2.57947e-20	Death
						G	14	190868	26835.1	0.600079	0.112702	60.0079	7.88913
						H	8	225145	29600.8	0.707842	0.124317	70.7842	8.70221
						H	20	215415	21707	0.677252	0.0911652	67.7252	6.38156
FBgn0032049	CG13095	DRSC02197	*	library	23	I	5	231542	124924	1.06386	0.755441	106.386	49.1037	0.439438	0.455974	Death trend
						I	17	227990	158523	1.04713	0.963444	104.713	62.6238
						J	11	218281	177029	1.00142	1.07801	100.142	70.0705
						J	23	150602	77139.1	0.68274	0.459622	68.274	29.8754
FBgn0032059	CG9296	DRSC03189		library	20	I	12	224611	147123	0.95403	0.950877	95.403	61.807	0.0873174	0.374636	Death trend
						I	24	222740	66106.7	0.945907	0.418253	94.5907	27.1865
						J	6	258418	114400	1.10075	0.735745	110.075	47.8235
						J	18	243121	139814	1.03436	0.902822	103.436	58.6835
FBgn0032059	CG9296	DRSC25862		validation	29	A	4	85065.6	51415.9	0.821256	0.716379	82.1256	46.5647	0.0152174	0.00255458	Death
						A	16	85675.9	58151.7	0.827433	0.816634	82.7433	53.0812
						B	10	90497.1	46474.2	0.87623	0.642828	87.623	41.7838
						B	22	91313.4	47052	0.884492	0.651428	88.4492	42.3428
FBgn0032105	CG4454	DRSC24954		validation	29	A	1	93380.7	69456.7	0.905416	0.984894	90.5416	64.0181	0.231422	0.121068	Not hit
						A	13	95577.7	65419.7	0.927653	0.924809	92.7653	60.1126
						B	7	100979	58790.3	0.982318	0.826138	98.2318	53.699
						B	19	99262.3	55779.7	0.964946	0.781329	96.4946	50.7864
FBgn0032170	CG4658	DRSC02768		library	20	I	9	264394	166726	1.12668	1.07975	112.668	70.184	0.140146	0.383468	Death trend
						I	21	249734	77770.4	1.06306	0.494934	106.306	32.1707
						J	3	224838	93434.1	0.955014	0.597911	95.5014	38.8642
						J	15	257055	158775	1.09483	1.02748	109.483	66.7861
FBgn0032170	CG4658	DRSC35334		validation	6	C	9	221036	144853	0.940796	1.11239	94.0796	72.3053	0.415037	0.481891	Not hit
						C	21	220085	100902	0.936676	0.768333	93.6676	49.9416
						D	3	210815	89032.5	0.89652	0.675418	89.652	43.9021
						D	15	231993	113911	0.988258	0.870167	98.8258	56.5609
FBgn0032202	CG18619	DRSC02683	*	library	11	C	7	189991	115682	0.924329	0.986094	92.4329	64.0961	0.755837	0.842539	Not hit
						C	19	186812	97474.9	0.908533	0.82742	90.8533	53.7823
						D	1	211909	98031.4	1.03325	0.832269	103.325	54.0975
						D	13	213692	170388	1.04211	1.46285	104.211	95.0851
FBgn0032294	CG6737	DRSC35453		validation	2	E	3	176059	119267	0.835333	0.849364	83.5333	55.2086	0.374521	0.16666	Not hit
						E	15	207232	144079	0.987161	1.02979	98.7161	66.9363
						F	9	230204	129410	1.09904	0.923124	109.904	60.003
						F	21	203372	113734	0.968361	0.809129	96.8361	52.5934
FBgn0032376	CG14936	DRSC02418		library	5	O	11	219965	145967	0.966857	1.03651	96.6857	67.3733	0.872665	0.285527	Not hit
						O	23	126288	66833.5	0.548849	0.464497	54.8849	30.1923
						P	5	117107	62350.1	0.507881	0.43209	50.7881	28.0858
						P	17	174881	104700	0.765684	0.738213	76.5684	47.9839
FBgn0032376	CG14936	DRSC36068		validation	16	M	11	219783	222908	0.837708	0.932506	83.7708	60.6129	0.0463448	0.000958626	Not hit
						M	23	190564	183338	0.724815	0.76556	72.4815	49.7614
						N	5	203024	247711	0.772956	1.03715	77.2956	67.4146
						N	17	196709	250163	0.74856	1.0475	74.856	68.0872
FBgn0032377	CG14937	DRSC34079		validation	2	O	9	203704	162350	0.969978	1.16265	96.9978	75.5723	0.908251	0.62404	Not hit
						O	21	183295	145568	0.870574	1.04062	87.0574	67.6401
						P	3	165618	87338.2	0.784481	0.617189	78.4481	40.1173
						P	15	177375	81183.9	0.841743	0.572436	84.1743	37.2084
FBgn0032444	CG5525	DRSC02865		library	20	I	4	221167	102012	0.939083	0.654307	93.9083	42.53	0.22433	0.602365	Death trend
						I	16	242226	158890	1.03047	1.02823	103.047	66.8353
						J	10	272062	167083	1.15996	1.0821	115.996	70.3367
						J	22	224282	80422.9	0.9526	0.512372	95.26	33.3042
FBgn0032444	CG5525	DRSC35379		validation	6	C	5	232963	103366	0.992458	0.787622	99.2458	51.1954	0.429096	0.0533966	Death trend
						C	17	211184	111888	0.89812	0.854335	89.812	55.5318
						D	11	271310	144881	1.15856	1.11261	115.856	72.3195
						D	23	160104	42080	0.67686	0.307866	67.686	20.0113
FBgn0032482	CG5547	DRSC02868		library	13	I	10	210937	123930	1.01332	1.07871	101.332	70.1163	0.542079	0.248501	Not hit
						I	22	195664	92579.3	0.938095	0.800655	93.8095	52.0426
						J	4	199165	86350.5	0.95534	0.74541	95.534	48.4517
						J	16	229323	128699	1.10389	1.12101	110.389	72.8656
FBgn0032482	CG5547	DRSC35943		validation	2	E	9	212859	133859	1.01457	0.955475	101.457	62.1059	0.187728	8.6261e-05	Death
						E	21	181241	32038.1	0.860573	0.215062	86.0573	13.979
						F	3	201785	116925	0.96063	0.832335	96.063	54.1018
						F	15	230463	123171	1.10031	0.877752	110.031	57.0539
FBgn0032485	CG9426	DRSC03219		library	15	O	7	133551	42367.8	0.675916	0.441559	67.5916	28.7014	0.336608	0.00316252	Death
						O	19	107702	35549.6	0.54093	0.366453	54.093	23.8195
						P	1	227439	85026.1	1.1662	0.911468	116.62	59.2454
						P	13	107531	36676	0.540039	0.378861	54.0039	24.626
FBgn0032485	CG9426	DRSC35599		validation	10	I	6	216576	109200	1.0646	0.772975	106.46	50.2434	0.0421762	0.00587843	Death
						I	18	186961	122560	0.91649	0.870046	91.649	56.553
						J	12	177584	117398	0.869591	0.832537	86.9591	54.1149
						J	24	196270	87023.7	0.963047	0.611837	96.3047	39.7694
FBgn0032497	CG6043	DRSC31795		validation	6	K	3	214825	96298.1	0.913891	0.732293	91.3891	47.5991	0.527265	0.400422	Not hit
						K	15	244231	151517	1.04127	1.16455	104.127	75.6959
						L	9	254594	141237	1.08616	1.08408	108.616	70.4655
						L	21	219389	82319.8	0.933663	0.622869	93.3663	40.4865
FBgn0032589	CG13260	DRSC02245		library	5	O	5	190195	112845	0.83402	0.797088	83.402	51.8107	0.599472	0.0700973	Not hit
						O	17	218689	124593	0.961167	0.882009	96.1167	57.3306
						P	11	230722	112047	1.01486	0.791325	101.486	51.4361
						P	23	101996	59191.5	0.440453	0.409258	44.0453	26.6018
FBgn0032589	CG13260	DRSC33880		validation	11	I	7	211543	138462	1.03143	1.18462	103.143	77.0002	0.989356	0.81631	Not hit
						I	19	214123	129308	1.04425	1.10483	104.425	71.8143
						J	1	180064	83361.6	0.874999	0.704425	87.4999	45.7876
						J	13	206640	112415	1.00707	0.957621	100.707	62.2453
FBgn0032596	CG17331	DRSC02603		library	20	I	7	181509	100695	0.766973	0.645648	76.6973	41.9671	0.16846	0.408131	Death trend
						I	19	179540	79202.6	0.758429	0.50435	75.8429	32.7827
						J	1	115643	48665.5	0.481124	0.303591	48.1124	19.7334
						J	13	159927	93200.9	0.673313	0.596378	67.3313	38.7646
FBgn0032596	CG17331	DRSC31562		validation	4	K	12	223712	144114	0.703337	0.605248	70.3337	42.3674	0.00654373	9.57415e-06	Death
						K	24	213952	124454	0.672651	0.522682	67.2651	36.5878
						L	6	199705	107838	0.627861	0.4529	62.7861	31.703
						L	18	239523	120576	0.753046	0.506395	75.3046	35.4476
FBgn0032656	CG5674	DRSC02874		library	20	I	10	283907	178202	1.21136	1.1552	121.136	75.088	0.373174	0.721805	Death trend
						I	22	191518	81855.1	0.81041	0.521788	81.041	33.9162
						J	4	245183	97591.5	1.04331	0.625243	104.331	40.6408
						J	16	251727	173445	1.07171	1.12393	107.171	73.0552
FBgn0032656	CG5674	DRSC32412		validation	6	O	2	202123	105623	0.85887	0.805291	85.887	52.3439	0.868074	0.81605	Not hit
						O	14	244862	151189	1.044	1.16199	104.4	75.5293
						P	8	211067	92821.2	0.897613	0.705076	89.7613	45.8299
						P	20	102877	55944.1	0.428975	0.416396	42.8975	27.0657
FBgn0032675	CG15157	DRSC32339		validation	6	K	8	237380	145866	1.01159	1.12032	101.159	72.8207	0.71893	0.730729	Not hit
						K	20	217851	90545.5	0.926997	0.687262	92.6997	44.672
						L	2	212751	88263.7	0.904906	0.669399	90.4906	43.5109
						L	14	227435	147839	0.968513	1.13576	96.8513	73.8246
FBgn0032770	CG13086	DRSC02190		library	13	I	5	208824	113091	1.00291	0.982578	100.291	63.8675	0.935295	0.900937	Not hit
						I	17	224216	138081	1.07873	1.20422	107.873	78.2744
						J	11	226595	135200	1.09045	1.17867	109.045	76.6135
						J	23	206666	88355	0.992285	0.763188	99.2285	49.6072
FBgn0032770	CG13086	DRSC27538		validation	9	E	11	239967	188258	1.10024	1.61213	110.024	104.788	0.00654796	0.000112761	Not hit
						E	23	234913	152154	1.07665	1.29852	107.665	84.404
						F	5	242311	152424	1.11118	1.30087	111.118	84.5568
						F	17	231403	187713	1.06026	1.6074	106.026	104.481
FBgn0032915	CG12050	DRSC02151		library	13	A	2	162510	96283.1	0.77479	0.833505	77.479	54.1779	0.715213	0.335805	Not hit
						A	14	166880	88917.4	0.796313	0.768177	79.6313	49.9315
						B	8	145504	68097.9	0.69102	0.583522	69.102	37.9289
						B	20	119638	58183.3	0.563616	0.495586	56.3616	32.2131
FBgn0032915	CG12050	DRSC32032		validation	9	E	7	212994	153301	0.974335	1.30849	97.4335	85.052	0.418159	0.0234144	Not hit
						E	19	217052	124967	0.993281	1.06237	99.3281	69.0544
						F	1	176666	77516.9	0.804765	0.650217	80.4765	42.2641
						F	13	215186	151302	0.984568	1.29112	98.4568	83.9228
FBgn0032979	CG1832	DRSC35012		validation	11	C	1	230470	106649	1.12548	0.907366	112.548	58.9788	0.782901	0.717581	Not hit
						C	13	207295	163360	1.01032	1.40159	101.032	91.1036
						D	7	221293	102166	1.07988	0.8683	107.988	56.4395
						D	19	209066	106689	1.01912	0.907718	101.912	59.0017
FBgn0033081	CG3183	DRSC04984		library	20	M	8	215906	95538.5	0.916248	0.611746	91.6248	39.7635	0.0107504	0.051174	Death
						M	20	235325	100925	1.00053	0.647161	100.053	42.0654
						N	2	223420	67944.6	0.948859	0.430337	94.8859	27.9719
						N	14	281179	130284	1.19952	0.840176	119.952	54.6114
FBgn0033081	CG3183	DRSC33312		validation	29	C	11	62614.9	33299.1	0.594024	0.446733	59.4024	29.0377	0.000510543	2.13404e-06	Death
						C	23	66238.4	35405	0.630699	0.478077	63.0699	31.075
						D	5	74072.9	33481.5	0.709995	0.449448	70.9995	29.2141
						D	17	65681.5	30554.5	0.625062	0.405883	62.5062	26.3824
FBgn0033089	CG17266	DRSC24207		validation	2	E	5	191356	123892	0.909837	0.883	90.9837	57.395	0.265959	0.0626309	Not hit
						E	17	213788	143506	1.01909	1.02563	101.909	66.6657
						F	11	233817	137014	1.11664	0.978416	111.664	63.597
						F	23	202543	109248	0.964325	0.776511	96.4325	50.4732
FBgn0033178	CG11127	DRSC06043	*	library	13	A	5	141773	82733.5	0.672643	0.71333	67.2643	46.3664	0.591922	0.605405	Not hit
						A	17	144584	68953.6	0.686492	0.591111	68.6492	38.4222
						B	11	157141	89515.8	0.748342	0.773484	74.8342	50.2765
						B	23	152458	76534.6	0.725275	0.65835	72.5275	42.7927
FBgn0033194	CG2093	DRSC06817		library	14	M	11	173788	90977.9	1.01851	0.868177	101.851	56.4315	0.0513125	0.011483	Death
						M	23	130766	64225.3	0.760301	0.606544	76.0301	39.4253
						N	5	147121	62380.9	0.858461	0.588506	85.8461	38.2529
						N	17	201336	69761.4	1.18384	0.660686	118.384	42.9446
FBgn0033194	CG2093	DRSC35042		validation	9	M	12	213443	138086	0.976434	1.17633	97.6434	76.4614	0.483447	0.573358	Not hit
						M	24	187177	89562.9	0.85383	0.754851	85.383	49.0653
						N	6	246518	85746.7	1.13082	0.721702	113.082	46.9106
						N	18	205726	105634	0.940409	0.894443	94.0409	58.1388
FBgn0033210	CG1406	DRSC06445		library	20	O	3	184696	76804.5	0.780804	0.488584	78.0804	31.7579	0.000380474	0.00264901	Death
						O	15	204055	71547.9	0.864819	0.454026	86.4819	29.5117
						P	9	176707	42476.4	0.746133	0.262901	74.6133	17.0886
						P	21	196792	52280.9	0.833297	0.327359	83.3297	21.2783
FBgn0033210	CG1406	DRSC31825		validation	18	A	8	147472	34996.7	0.60257	0.190258	60.257	12.3667	0.0579878	5.77e-06	Death
						A	20	187345	68566.2	0.772047	0.38705	77.2047	25.1583
						B	2	202415	104136	0.836098	0.595567	83.6098	38.7119
						B	14	242304	124090	1.00564	0.712543	100.564	46.3153
FBgn0033352	CG8232	DRSC35536		validation	11	E	3	202094	106285	0.984477	0.904196	98.4477	58.7728	0.788084	0.738045	Not hit
						C	4	210575	135426	0.962419	0.822567	96.2419	53.4669
						E	15	209949	129839	1.02351	1.10947	102.351	72.1154
						C	16	241268	160860	1.10612	0.979946	110.612	63.6965
FBgn0033352	CG8232	DRSC35536		validation	11	F	9	226168	127601	1.10411	1.08996	110.411	70.8475	0.788084	0.738045	Not hit
						D	10	226315	153570	1.03611	0.934835	103.611	60.7643
						F	21	192564	101737	0.93712	0.864562	93.712	56.1965
						D	22	216064	171472	0.988116	1.04561	98.8116	67.9646
FBgn0033356	CG8229	DRSC35535		validation	11	E	8	220236	132792	1.07463	1.1352	107.463	73.7883	0.365666	0.367298	Not hit
						E	20	196965	95821.1	0.958987	0.813007	95.8987	52.8454
						F	2	197098	88826.6	0.95965	0.752051	95.965	48.8833
						F	14	219398	117025	1.07047	0.997797	107.047	64.8568
FBgn0033378	CG8781	DRSC07265	*	library	15	K	8	181317	92551.2	0.925351	0.994362	92.5351	64.6336	0.951613	0.962882	Not hit
						K	20	146293	48868.4	0.742456	0.513168	74.2456	33.3559
						L	2	198052	80646.4	1.01274	0.863224	101.274	56.1095
						L	14	193592	124422	0.989452	1.34544	98.9452	87.4537
FBgn0033416	CG13953	DRSC06441		library	5	A	1	201887	109238	0.886193	0.77102	88.6193	50.1163	0.0255206	0.0024393	Death
						A	13	213318	122008	0.937201	0.863323	93.7201	56.116
						B	7	214888	104246	0.944205	0.734933	94.4205	47.7706
						B	19	195584	88995.8	0.858067	0.624697	85.8067	40.6053
FBgn0033416	CG13953	DRSC26757		validation	11	I	6	217215	158616	1.05962	1.36025	105.962	88.4164	0.00162799	0.110601	Not hit
						I	18	209028	159197	1.01893	1.36532	101.894	88.7457
						J	12	217618	146971	1.06162	1.25877	106.162	81.8199
						J	24	222893	139591	1.08784	1.19445	108.784	77.6395
FBgn0033442	CG1690	DRSC06636		library	5	O	6	193684	122029	0.849586	0.863478	84.9586	56.1261	0.174734	0.0339743	Not hit
						O	18	207860	110324	0.912841	0.778867	91.2841	50.6264
						P	12	222673	115050	0.978942	0.813026	97.8942	52.8467
						P	24	174447	87999.2	0.763747	0.617493	76.3747	40.137
FBgn0033442	CG1690	DRSC34948		validation	9	M	7	203664	106955	0.930784	0.905925	93.0784	58.8851	0.074525	0.967885	Not hit
						M	19	211403	94610.9	0.96691	0.798698	96.691	51.9154
						N	1	227387	94203.4	1.04152	0.795159	104.152	51.6853
						N	13	253129	117353	1.16168	0.99624	116.168	64.7556
FBgn0033497	CG12912	DRSC06227		library	20	M	12	213861	160909	0.907377	1.04151	90.7377	67.6983	0.175106	0.219792	Death trend
						M	24	211445	64299	0.896892	0.406369	89.6892	26.414
						N	6	177348	72507.8	0.748915	0.460336	74.8915	29.9218
						N	18	181161	69770.5	0.765463	0.44234	76.5463	28.7521
FBgn0033497	CG12912	DRSC25772		validation	6	K	9	238654	142377	1.01711	1.093	101.711	71.0453	0.54105	0.41592	Not hit
						K	21	214443	89955.8	0.912238	0.682645	91.2238	44.3719
						L	3	221766	85067.9	0.943955	0.644381	94.3955	41.8848
						L	15	250196	150933	1.0671	1.15998	106.71	75.3989
FBgn0033511	CG12907	DRSC33844		validation	7	C	6	207458	174100	0.948338	1.19143	94.8338	77.4432	0.612384	0.223366	Not hit
						C	18	208187	117420	0.951736	0.79744	95.1736	51.8336
						D	12	244065	140873	1.11875	0.960466	111.875	62.4303
						D	24	195384	105363	0.892133	0.713636	89.2133	46.3863
FBgn0033539	CG16728	DRSC34168		validation	7	E	4	215817	116522	0.987253	0.791199	98.7253	51.428	0.673183	0.286118	Not hit
						E	16	225339	160248	1.03158	1.09515	103.158	71.1846
						F	10	220314	155053	1.00819	1.05903	100.819	68.8372
						F	22	189267	115187	0.863656	0.781924	86.3656	50.825
FBgn0033540	CG11887	DRSC06095		library	14	A	11	152359	57450.6	0.889898	0.540289	88.9898	35.1188	0.0483322	0.00500765	Death
						A	23	143908	76789.8	0.83918	0.729422	83.918	47.4124
						B	5	108817	38147.2	0.628573	0.351506	62.8573	22.8479
						B	17	150256	65705.6	0.877277	0.62102	87.7277	40.3663
FBgn0033540	CG11887	DRSC33740		validation	2	E	12	219543	145032	1.04712	1.03672	104.712	67.3868	0.158193	0.0450593	Not hit
						E	24	187383	121755	0.890488	0.867455	89.0488	56.3846
						F	6	234082	128192	1.11793	0.914266	111.793	59.4273
						F	18	222505	126995	1.06155	0.905564	106.155	58.8616
FBgn0033571	CG11979	DRSC06100		library	13	K	1	162773	78685.7	0.776084	0.677428	77.6084	44.0328	0.593392	0.166852	Not hit
						K	13	241309	137644	1.16293	1.20035	116.293	78.0226
						L	7	231689	112803	1.11554	0.98003	111.554	63.702
						L	19	233638	115583	1.12514	1.00468	112.514	65.3043
FBgn0033571	CG11979	DRSC30766		validation	2	G	1	215424	92100.8	1.02706	0.651821	102.706	42.3684	9.17948e-05	1.87997e-10	Death
						G	13	214690	102433	1.02349	0.726954	102.349	47.252
						H	7	241199	93337.1	1.1526	0.660811	115.26	42.9527
						H	19	240297	104272	1.1482	0.740329	114.82	48.1214
FBgn0033590	CG13217	DRSC06339		library	20	O	7	183922	70161.1	0.777445	0.444908	77.7445	28.919	0.00198032	0.0110563	Death
						O	19	175216	55975.1	0.739663	0.351645	73.9663	22.8569
						P	1	204871	92713.4	0.868362	0.593174	86.8362	38.5563
						P	13	176916	50924.4	0.747039	0.318441	74.7039	20.6987
FBgn0033590	CG13217	DRSC33877		validation	6	A	7	209947	96841.5	0.89276	0.736547	89.276	47.8756	0.194115	0.0471436	Death
						A	19	176173	67294.7	0.746467	0.50525	74.6467	32.8413
						B	1	241842	101291	1.03092	0.771378	103.092	50.1396
						B	13	248537	129890	1.05992	0.995255	105.992	64.6916
FBgn0033616	CG7745	DRSC07037		library	12	A	10	193074	79056.3	0.986422	0.689891	98.6422	44.8429	0.143886	0.264911	Not hit
						A	22	193400	78900.9	0.988128	0.688482	98.8128	44.7514
						B	4	170602	80418.5	0.868819	0.702241	86.8819	45.6457
						B	16	142506	104163	0.721787	0.917512	72.1787	59.6382
FBgn0033616	CG7745	DRSC34251		validation	10	I	7	201698	103381	0.990194	0.730691	99.0194	47.4949	0.0220187	0.000946801	Death
						I	19	216448	112961	1.06396	0.800301	106.396	52.0196
						J	1	192573	84165.2	0.944555	0.591067	94.4555	38.4193
						J	13	176360	121332	0.863473	0.861125	86.3473	55.9731
FBgn0033636	CG10897	DRSC36058		validation	6	C	7	221910	91638.6	0.944582	0.695818	94.4582	45.2282	0.368316	0.201623	Not hit
						C	19	222553	81019.8	0.947368	0.612693	94.7368	39.825
						D	1	217934	91008.7	0.927357	0.690887	92.7357	44.9077
						D	13	228488	160443	0.973073	1.23443	97.3073	80.2381
FBgn0033741	CG8545	DRSC35557		validation	2	G	2	208399	147355	0.992845	1.05362	99.2845	68.485	0.0586115	0.00382768	Death
						G	14	231520	142958	1.10545	1.02164	110.545	66.4066
						H	8	251963	108368	1.20502	0.770112	120.502	50.0573
						H	20	248523	124809	1.18827	0.889665	118.827	57.8282
FBgn0033782	CG3850	DRSC36039		validation	16	K	6	241324	237409	0.920935	0.993684	92.0935	64.5895	0.568549	0.316072	Not hit
						K	18	222076	98164.5	0.846567	0.406214	84.6567	26.4039
						L	12	167155	235420	0.634373	0.985293	63.4373	64.0441
						L	24	209993	90506.3	0.799883	0.373904	79.9883	24.3038
FBgn0033783	CG17019	DRSC06642		library	5	M	8	221294	156308	0.972791	1.11126	97.2791	72.2318	0.741414	0.369389	Not hit
						M	20	187268	105813	0.820959	0.74626	82.0959	48.5069
						N	2	182320	106491	0.798876	0.751159	79.8876	48.8253
						N	14	228955	163428	1.00697	1.16273	100.697	75.5774
FBgn0033783	CG17019	DRSC34952		validation	9	M	8	210485	110339	0.962626	0.935318	96.2626	60.7957	0.412829	0.0299302	Not hit
						M	20	204557	101836	0.934953	0.861456	93.4953	55.9947
						N	2	199794	166766	0.912722	1.42544	91.2722	92.6539
						N	14	215660	120239	0.986782	1.02131	98.6782	66.3852
FBgn0033785	CG13320	DRSC06357	*	library	20	O	8	197523	77800.7	0.836473	0.495133	83.6473	32.1836	0.000410312	0.0141978	Death
						O	20	194557	78445.6	0.823599	0.499373	82.3599	32.4593
						P	2	182833	70000.6	0.772721	0.443853	77.2721	28.8505
						P	14	171427	50754.8	0.72322	0.317326	72.322	20.6262
FBgn0033929	CG8151	DRSC07082		library	13	C	3	160442	62832.5	0.764602	0.536821	76.4602	34.8933	0.174032	0.0107964	Death
						C	15	175777	108307	0.840139	0.940149	84.0139	61.1097
						D	9	189429	89162.7	0.907384	0.770353	90.7384	50.0729
						D	21	200344	71981.2	0.961148	0.617964	96.1148	40.1677
FBgn0033929	CG8151	DRSC33213		validation	2	G	8	240943	132617	1.15135	0.946441	115.135	61.5187	0.00288213	5.16489e-08	Death
						G	20	232233	123052	1.10893	0.876888	110.893	56.9977
						H	2	269283	92402.2	1.28938	0.654013	128.938	42.5109
						H	14	245674	98419.5	1.17439	0.697769	117.439	45.355
FBgn0033951	CG10139	DRSC33543		validation	7	C	5	202636	153362	0.925894	1.04728	92.5894	68.0734	0.45594	0.0206334	Not hit
						C	17	231632	124711	1.06088	0.848124	106.088	55.128
						D	11	227235	140151	1.04041	0.955451	104.041	62.1043
						D	23	168689	77349.9	0.767859	0.51891	76.7859	33.7291
FBgn0033972	CG12797	DRSC06170		library	14	C	1	200993	72190.8	1.18178	0.684444	118.178	44.4889	0.0556	0.0417236	Death
						C	13	178355	111750	1.04592	1.07132	104.592	69.6358
						D	7	162218	79801.1	0.949067	0.758871	94.9067	49.3266
						D	19	174949	78177.6	1.02548	0.742994	102.548	48.2946
FBgn0033972	CG12797	DRSC33824		validation	2	G	3	220686	126319	1.05269	0.900648	105.269	58.5421	0.00466807	8.08651e-05	Death
						G	15	245431	142416	1.17321	1.0177	117.321	66.1504
						H	9	254921	129425	1.21943	0.923234	121.943	60.0102
						H	21	258662	136871	1.23765	0.977375	123.765	63.5294
FBgn0033973	CG12855	DRSC06195		library	14	C	7	148049	56692.6	0.864029	0.532875	86.4029	34.6369	0.3165	0.0554917	Death trend
						C	19	128475	53003.8	0.746552	0.4968	74.6552	32.292
						D	1	208692	88635.1	1.22799	0.845266	122.799	54.9423
						D	13	162256	117420	0.949299	1.12678	94.9299	73.2404
FBgn0033973	CG12855	DRSC33838		validation	9	E	4	204088	112019	0.932767	0.949907	93.2767	61.7439	0.189865	0.00969143	Not hit
						E	16	232940	154639	1.06744	1.32011	106.744	85.8071
						F	10	220665	162489	1.01014	1.3883	101.014	90.2393
						F	22	202830	115359	0.926891	0.978922	92.6891	63.6299
FBgn0033987	CG12424	DRSC06149		library	20	M	6	186048	97670.2	0.78667	0.625761	78.667	40.6745	0.0492903	0.215289	Death
						M	18	226468	85776.4	0.962088	0.547567	96.2088	35.5919
						N	12	211569	135108	0.89743	0.871887	89.743	56.6727
						N	24	198394	62630.5	0.840252	0.3954	84.0252	25.701
FBgn0033987	CG12424	DRSC33807		validation	4	K	10	323914	231119	1.01837	0.970653	101.837	67.9457	0.0303009	0.00484336	Death trend
						K	22	288316	186990	0.906447	0.78532	90.6447	54.9724
						L	4	318508	187509	1.00137	0.787502	100.137	55.1251
						L	16	329342	196882	1.03543	0.826866	103.543	57.8806
FBgn0033988	CG7761	DRSC07042		library	5	O	3	189099	112986	0.829129	0.798108	82.9129	51.877	0.498489	0.0102321	Death
						O	15	233691	141085	1.02811	1.00122	102.811	65.0795
						P	9	190083	95141.3	0.833518	0.669119	83.3518	43.4928
						P	21	138815	54272.7	0.604748	0.373702	60.4748	24.2906
FBgn0033988	CG7761	DRSC35939		validation	16	E	4	189088	242760	0.719115	1.01626	71.9115	66.0569	0.747773	0.762838	Not hit
						E	16	180439	186018	0.685696	0.776867	68.5696	50.4963
						F	10	258669	242172	0.987948	1.01378	98.7948	65.8956
						F	22	250677	70484.8	0.95707	0.289434	95.707	18.8132
FBgn0033990	CG10265	DRSC05986		library	20	M	5	181025	104895	0.764873	0.673258	76.4873	43.7618	0.0583082	0.3728	Death trend
						M	17	209676	96377.3	0.889215	0.617261	88.9215	40.1219
						N	11	182189	112547	0.769925	0.723563	76.9925	47.0316
						N	23	180245	56786.6	0.761487	0.35698	76.1487	23.2037
FBgn0033990	CG10265	DRSC33558		validation	4	K	4	290218	195657	0.912428	0.821719	91.2428	57.5203	0.0463218	0.00128394	Death trend
						K	16	316710	208770	0.995717	0.876793	99.5717	61.3755
						L	10	338777	205546	1.0651	0.863252	106.51	60.4277
						L	22	284403	154966	0.894147	0.650824	89.4147	45.5577
FBgn0034100	CG15709	DRSC06580		library	20	O	10	198676	74648.6	0.841473	0.47441	84.1473	30.8367	0.000388233	0.00322127	Death
						O	22	198113	73040.7	0.839032	0.46384	83.9032	30.1496
						P	4	175682	52611	0.741684	0.329529	74.1684	21.4194
						P	16	174838	44935.1	0.738023	0.279065	73.8023	18.1393
FBgn0034100	CG15709	DRSC23533		validation	24	E	9	121253	71321	1.1227	1.05466	112.27	68.5529	0.0101357	6.82786e-05	Death
						E	21	128631	58336.8	1.19422	0.854848	119.422	55.5651
						F	3	116838	51278.9	1.0799	0.746235	107.99	48.5052
						F	15	120474	55515.2	1.11514	0.811427	111.514	52.7427
FBgn0034118	CG6251	DRSC06970		library	21	A	3	153900	22833	0.649107	0.123964	64.9107	8.05765	2.92971e-05	6.58e-09	Death
						A	15	179740	39056.9	0.761567	0.221565	76.1567	14.4018
						B	9	181470	52035.5	0.769099	0.299643	76.9099	19.4768
						B	21	179743	38911.3	0.761581	0.22069	76.1581	14.3448
FBgn0034118	CG6251	DRSC34582		validation	20	A	5	166731	38343.2	0.70284	0.235729	70.284	15.3224	0.0104639	0.0165601	Death
						A	17	174723	69667.6	0.737524	0.441664	73.7524	28.7081
						B	11	195470	98021.5	0.827562	0.62807	82.7562	40.8245
						B	23	163601	57516.3	0.689257	0.361778	68.9257	23.5156
FBgn0034121	CG6262	DRSC06971		library	11	A	2	187128	89072.2	0.910105	0.754192	91.0105	49.0225	0.0452719	0.131528	Death
						A	14	204941	113087	0.998624	0.963472	99.8624	62.6257
						B	8	216024	100873	1.0537	0.85703	105.37	55.707
						B	20	201434	80790.8	0.981194	0.68202	98.1194	44.3313
FBgn0034121	CG6262	DRSC35425		validation	11	K	2	183332	92236.8	0.891242	0.781771	89.1242	50.8151	0.364163	0.440539	Not hit
						K	14	210080	125248	1.02416	1.06945	102.416	69.5145
						L	8	212266	116655	1.03502	0.994573	103.502	64.6473
						L	20	208349	96449	1.01556	0.818479	101.556	53.2012
FBgn0034132	CG4439	DRSC06870		library	21	A	8	160834	26299.8	0.679286	0.14482	67.9286	9.41329	0.0595828	0.000664351	Death
						A	20	156932	87959.2	0.6623	0.515757	66.23	33.5242
						B	2	186208	68216.9	0.789719	0.396989	78.9719	25.8043
						B	14	203791	123182	0.866247	0.727656	86.6247	47.2976
FBgn0034132	CG4439	DRSC29560		validation	24	K	6	128746	55415.8	1.19533	0.809897	119.533	52.6433	0.378433	0.138803	Not hit
						K	18	101507	93741.2	0.931285	1.39968	93.1285	90.9794
						L	12	102752	44955.1	0.943354	0.648918	94.3354	42.1797
						L	24	134116	50888.9	1.24739	0.740233	124.739	48.1151
FBgn0034228	CG14479	DRSC06451		library	20	O	9	200057	60068.9	0.84747	0.378559	84.747	24.6063	0.000151157	0.0013109	Death
						O	21	204989	75662.9	0.868874	0.481079	86.8874	31.2701
						P	3	186184	59726.7	0.787261	0.37631	78.7261	24.4601
						P	15	186353	38876.1	0.787996	0.239232	78.7996	15.5501
FBgn0034228	CG14479	DRSC29422		validation	24	K	11	132565	46438.5	1.23236	0.671746	123.236	43.6635	0.847721	0.174368	Not hit
						K	23	93693.2	96929.8	0.855535	1.44875	85.5535	94.1689
						L	5	90622.5	37308.4	0.825768	0.531244	82.5768	34.5308
						L	17	90691.3	86346.8	0.826435	1.28589	82.6435	83.5829
FBgn0034240	CG4903	DRSC06901		library	5	I	3	232938	110088	1.02475	0.77716	102.475	50.5154	0.131589	0.0022748	Death
						I	15	255882	145903	1.12713	1.03605	112.713	67.343
						J	9	259422	155986	1.14293	1.10893	114.293	72.0805
						J	21	242638	86134.7	1.06803	0.604015	106.803	39.261
FBgn0034240	CG4903	DRSC32499		validation	16	C	5	227829	195874	0.868796	0.81845	86.8796	53.1992	0.332019	0.0208133	Death
						C	17	208949	205591	0.79585	0.859444	79.585	55.8639
						D	11	214889	41695.4	0.818801	0.167972	81.8801	10.9182
						D	23	191218	163432	0.727345	0.681575	72.7345	44.3024
FBgn0034310	CG5733	DRSC32416		validation	11	E	1	180343	84387.5	0.876386	0.713365	87.6386	46.3687	0.436239	0.439073	Not hit
						E	13	210197	127361	1.02474	1.08788	102.474	70.7119
						F	7	221820	113180	1.0825	0.964285	108.25	62.6785
						F	19	211711	111573	1.03227	0.950279	103.227	61.7681
FBgn0034367	CG5341	DRSC06932		library	15	K	6	177001	98593.5	0.902811	1.06092	90.2811	68.9599	0.11824	0.000391189	Not hit
						K	18	188576	92725	0.963255	0.996276	96.3255	64.758
						L	12	167991	135728	0.855763	1.46998	85.5763	95.5487
						L	24	97893.1	83216.7	0.489708	0.891537	48.9708	57.9499
FBgn0034367	CG5341	DRSC31670		validation	16	I	10	268465	242772	1.0258	1.01631	102.58	66.0602	0.94789	0.935732	Not hit
						I	22	254197	222302	0.970673	0.929947	97.0673	60.4466
						J	4	264458	242172	1.01032	1.01378	101.032	65.8956
						J	16	251096	241902	0.95869	1.01264	95.869	65.8216
FBgn0034503	CG13867	DRSC06426		library	13	K	5	175685	90823.2	0.839683	0.78508	83.9683	51.0302	0.963151	0.8776	Not hit
						K	17	239303	146299	1.15305	1.27711	115.305	83.0123
						L	11	248448	153150	1.19809	1.33788	119.809	86.962
						L	23	227206	98455.1	1.09346	0.85277	109.346	55.43
FBgn0034503	CG13867	DRSC37599		validation	25	M	7	100219	49412.5	0.892096	0.72894	89.2096	47.3811	0.0278687	1.39415e-06	Death
						M	19	108086	49680.5	0.964548	0.733041	96.4548	47.6477
						N	1	119732	56847.7	1.07182	0.842707	107.182	54.7759
						N	13	94082.4	53616.3	0.835571	0.793263	83.5571	51.5621
FBgn0034534	CG9954	DRSC07348		library	21	A	5	172085	32153.7	0.728255	0.180036	72.8255	11.7023	0.00386348	2.3727e-05	Death
						A	17	188610	69436.2	0.800174	0.404324	80.0174	26.2811
						B	11	186368	99436.4	0.790417	0.584803	79.0417	38.0122
						B	23	187633	69387.7	0.795921	0.404033	79.5921	26.2621
FBgn0034534	CG9954	DRSC35831		validation	20	C	6	219159	60353.5	0.930369	0.38043	93.0369	24.728	0.00773787	0.00775256	Death
						C	18	217209	65310.3	0.921904	0.413018	92.1904	26.8462
						D	12	232688	130363	0.989082	0.840694	98.9082	54.6451
						D	24	232498	54076.5	0.988255	0.339164	98.8255	22.0456
FBgn0034603	CG9480	DRSC28959		validation	4	K	5	295784	190590	0.929927	0.800439	92.9927	56.0307	0.148185	0.0915317	Not hit
						K	17	320840	217217	1.0087	0.912268	100.87	63.8588
						L	11	343889	232127	1.08117	0.974889	108.117	68.2422
						L	23	285873	205959	0.898768	0.864985	89.8768	60.5489
FBgn0034649	CG9865	DRSC04580	*	library	24	C	1	140150	108813	1.30589	1.63162	130.589	106.055	0.670371	0.105419	Not hit
						C	13	106350	73729.7	0.97823	1.09173	97.823	70.9623
						D	7	115287	67612.3	1.06487	0.997588	106.487	64.8432
						D	19	111644	65494.2	1.02954	0.964993	102.954	62.7245
FBgn0034657	CG17952	DRSC04298	*	library	20	K	11	235806	167716	1.00261	1.08626	100.261	70.6071	0.308563	0.487545	Death trend
						K	23	198428	49619.4	0.840397	0.309861	84.0397	20.141
						L	5	202192	92979.9	0.856735	0.594925	85.6735	38.6701
						L	17	232086	140689	0.98647	0.908576	98.647	59.0574
FBgn0034840	CG3124	DRSC04339		library	20	K	6	218872	117697	0.929122	0.757424	92.9122	49.2326	0.147169	0.490367	Death trend
						K	18	229093	137085	0.973479	0.884887	97.3479	57.5176
						L	12	217811	144904	0.924516	0.936286	92.4516	60.8586
						L	24	235842	53492.1	1.00277	0.335322	100.277	21.7959
FBgn0034840	CG3124	DRSC34233		validation	18	O	8	165431	92975.8	0.678903	0.530145	67.8903	34.4594	0.00497968	1.79e-06	Death
						O	20	226623	72251.2	0.938991	0.408653	93.8991	26.5624
						P	2	227267	100190	0.941727	0.572436	94.1727	37.2083
						P	14	217395	41314.2	0.899768	0.227293	89.9768	14.774
FBgn0034926	CG5591	DRSC04291		library	13	I	12	208669	118679	1.00215	1.03214	100.215	67.0894	0.389439	0.204039	Not hit
						I	24	206123	87173.2	0.98961	0.752707	98.961	48.926
						J	6	215793	111921	1.03724	0.972202	103.724	63.1932
						J	18	238187	127101	1.14755	1.10684	114.755	71.9446
FBgn0034926	CG5591	DRSC33278		validation	10	E	11	216538	146048	1.06441	1.04071	106.441	67.6463	0.208138	0.0521273	Not hit
						E	23	204808	90170.5	1.00574	0.634702	100.574	41.2556
						F	5	207182	128528	1.01762	0.913411	101.762	59.3717
						F	17	208527	140672	1.02435	1.00165	102.435	65.1073
FBgn0034948	CG3825	DRSC04422		library	13	A	3	158693	65378.4	0.755987	0.559402	75.5987	36.3611	0.0105898	2.39925e-06	Death
						A	15	134836	60759.2	0.638477	0.518432	63.8477	33.6981
						B	9	149539	52241.7	0.710897	0.442888	71.0897	28.7877
						B	21	128291	41549.2	0.606236	0.348053	60.6236	22.6234
FBgn0034948	CG3825	DRSC32067		validation	18	C	8	165728	61337.2	0.680162	0.344672	68.0162	22.4037	0.010603	1.99e-08	Death
						C	20	191016	39245.4	0.787649	0.215164	78.7649	13.9857
						D	2	188887	42372.7	0.778601	0.233497	77.8601	15.1773
						D	14	245456	114048	1.01904	0.653677	101.904	42.489
FBgn0034975	CG11290	DRSC04096		library	13	A	9	128712	77779.2	0.608309	0.669388	60.8309	43.5102	0.885736	0.753674	Not hit
						A	21	138027	65611.8	0.654193	0.561472	65.4193	36.4956
						B	3	134323	79236.2	0.635948	0.682311	63.5948	44.3502
						B	15	147781	82401.4	0.702238	0.710384	70.2238	46.175
FBgn0034975	CG11290	DRSC32736		validation	10	M	5	195181	123347	0.957599	0.875767	95.7599	56.9249	0.239982	0.00863343	Death
						M	17	204801	126004	1.00571	0.895073	100.571	58.1798
						N	11	194577	129743	0.95458	0.922241	95.458	59.9457
						N	23	173217	58534.6	0.847752	0.404833	84.7752	26.3142
FBgn0035021	CG4622	DRSC26158		validation	29	A	10	99018.2	65184	0.962475	0.921301	96.2475	59.8845	0.0567747	0.00707174	Not hit
						B	4	110377	59140	1.07744	0.831343	107.744	54.0373
						A	22	119501	73919.4	1.16979	1.05132	116.979	68.3356
						B	16	109065	61215.5	1.06416	0.862234	106.416	56.0452
FBgn0035022	CG11413	DRSC26158		validation	29	A	10	99018.2	65184	0.962475	0.921301	96.2475	59.8845	0.0567747	0.00707174	Not hit
						B	4	110377	59140	1.07744	0.831343	107.744	54.0373
						A	22	119501	73919.4	1.16979	1.05132	116.979	68.3356
						B	16	109065	61215.5	1.06416	0.862234	106.416	56.0452
FBgn0035032	CG4692	DRSC17191		library	19	K	9	275203	179363	1.33322	1.1408	133.322	74.1523	0.0918655	0.0383274	Death
						L	3	249208	117706	1.20492	0.742676	120.492	48.2739
						K	21	206626	114429	0.994752	0.721521	99.4752	46.8988
						L	15	261890	174610	1.26751	1.11011	126.751	72.1573
FBgn0035032	CG4692	DRSC33357		validation	25	K	1	103020	43853.3	0.917892	0.643879	91.7892	41.8521	0.826657	0.391111	Not hit
						K	13	81357	38669.3	0.718364	0.564558	71.8364	36.6963
						L	7	86239	39771.9	0.763329	0.581429	76.3329	37.7929
						L	19	97196.8	87109.3	0.864256	1.30574	86.4256	84.8732
FBgn0035047	CG3691	DRSC35955		validation	16	E	11	251684	160357	0.960963	0.668605	96.0963	43.4593	0.566157	0.0929727	Not hit
						E	23	173147	94523.4	0.657523	0.390852	65.7523	25.4054
						F	5	235037	222417	0.896643	0.930433	89.6643	60.4782
						F	17	230557	244518	0.879333	1.02368	87.9333	66.5391
FBgn0035063	CG3594	DRSC04393		library	13	A	12	143567	75810.6	0.681479	0.651928	68.1479	42.3753	0.247692	0.0222292	Not hit
						A	24	152049	77854	0.723261	0.670052	72.3261	43.5534
						B	6	127625	46252.3	0.602958	0.389765	60.2958	25.3347
						B	18	134007	67197.4	0.63439	0.575535	63.439	37.4098
FBgn0035063	CG3594	DRSC35711		validation	10	M	2	189619	88806.4	0.929783	0.62479	92.9783	40.6114	0.0491018	0.00208419	Death
						M	14	224724	126336	1.10535	0.897484	110.535	58.3364
						N	8	197693	128110	0.970161	0.910369	97.0161	59.174
						N	20	193958	106885	0.951482	0.756147	95.1482	49.1496
FBgn0035113	CG17142	DRSC08511		library	11	A	7	194199	92743.5	0.945241	0.786186	94.5241	51.1021	0.19467	0.205235	Not hit
						A	19	165699	84881.8	0.803617	0.717672	80.3617	46.6487
						B	1	195573	80594.9	0.952068	0.680313	95.2068	44.2204
						B	13	211745	119820	1.03243	1.02215	103.243	66.4399
FBgn0035113	CG17142	DRSC34957		validation	22	M	10	233476	151451	1.13536	1.04311	113.536	67.8018	0.397303	0.29343	Not hit
						M	22	176370	82618.4	0.851378	0.560449	85.1378	36.4292
						N	4	174090	108907	0.840036	0.744787	84.0036	48.4111
						N	16	189324	135757	0.915796	0.933055	91.5796	60.6486
FBgn0035157	CG13894	DRSC08364		library	5	E	3	200579	112557	0.880354	0.795005	88.0354	51.6753	0.772495	0.560336	Not hit
						E	15	235018	151895	1.03403	1.07936	103.403	70.1584
						F	9	250906	149623	1.10492	1.06293	110.492	69.0908
						F	21	181339	104862	0.7945	0.739388	79.45	48.0602
FBgn0035157	CG13894	DRSC32849		validation	18	K	2	200930	91926.4	0.829786	0.523993	82.9786	34.0596	0.270899	0.034803	Death
						K	14	294708	173502	1.22837	1.00221	122.837	65.1438
						L	8	241414	181082	1.00186	1.04665	100.186	68.0321
						L	20	215018	103827	0.889663	0.593757	88.9663	38.5942
FBgn0035197	CG9130	DRSC08624		library	17	I	1	201133	169074	1.22753	2.19135	122.753	142.437	5.45864e-05	1.80006e-06	Resistance
						J	7	206091	162568	1.2585	2.10574	125.85	136.873
						I	13	195346	141044	1.19139	1.82252	119.139	118.464
						J	19	186139	159489	1.13388	2.06522	113.388	134.239
FBgn0035197	CG9130	DRSC35588		validation	10	I	11	183796	123248	0.90066	0.875047	90.066	56.878	0.366975	0.0109856	Not hit
						J	5	191966	212045	0.94152	1.52025	94.152	98.8164
						I	23	195091	110202	0.957148	0.780252	95.7148	50.7163
						J	17	225791	217806	1.11069	1.56211	111.069	101.537
FBgn0035198	CG9133	DRSC08624		library	17	I	1	201133	169074	1.22753	2.19135	122.753	142.437	5.45864e-05	1.80006e-06	Resistance
						J	7	206091	162568	1.2585	2.10574	125.85	136.873
						I	13	195346	141044	1.19139	1.82252	119.139	118.464
						J	19	186139	159489	1.13388	2.06522	113.388	134.239
FBgn0035198	CG9133	DRSC35588		validation	10	I	11	183796	123248	0.90066	0.875047	90.066	56.878	0.366975	0.0109856	Not hit
						J	5	191966	212045	0.94152	1.52025	94.152	98.8164
						I	23	195091	110202	0.957148	0.780252	95.7148	50.7163
						J	17	225791	217806	1.11069	1.56211	111.069	101.537
FBgn0035264	CG2069	DRSC08548	*	library	13	C	9	170772	82051.4	0.815484	0.70728	81.5484	45.9732	0.314685	0.133525	Not hit
						C	21	143271	88609.3	0.680024	0.765444	68.0024	49.7539
						D	3	165370	71855.5	0.788874	0.616849	78.8874	40.0952
						D	15	204362	96510.4	0.980936	0.835522	98.0936	54.3089
FBgn0035294	CG1017	DRSC32304		validation	4	M	2	349176	320212	1.09779	1.34482	109.779	94.1377	0.528383	0.0581132	Not hit
						M	14	318913	246723	1.00264	1.03619	100.264	72.5331
						N	8	347887	266639	1.09374	1.11983	109.374	78.3882
						N	20	286738	209910	0.901489	0.88158	90.1489	61.7106
FBgn0035377	CG14952	DRSC08412		library	14	I	3	146996	66944.1	0.857709	0.633133	85.7709	41.1537	0.921876	0.528538	Not hit
						I	15	179972	118477	1.05562	1.13711	105.562	73.912
						J	9	164792	129564	0.964517	1.24554	96.4517	80.96
						J	21	120618	51147.5	0.699396	0.478645	69.9396	31.112
FBgn0035377	CG14952	DRSC24996		validation	9	I	6	201484	114429	0.92061	0.970844	92.061	63.1049	0.508442	0.0191232	Not hit
						I	18	213927	195106	0.978691	1.67162	97.8691	108.655
[truncated: 2,743 more rows]
