# Supplementary material for: A Network of Conserved Damage Survival Pathways Revealed by a Genomic RNAi Screen
Source: PLoS Genet. 2009 Jun 19;5(6):e1000527. doi: 10.1371/journal.pgen.1000527 (PMC2688755; doi:10.1371/journal.pgen.1000527)
Supplement: Table S2 — Raw, normalized, and survival data for validation experiment. For data normalization, raw data of untreated control and MMS experiments were normalized using luciferase (Luc) and high MMS controls and statistical significance was determined as described [18]. (0.23 MB XLS) [file pgen.1000527.s012.xls]

## Sheet: Sheet1
Position				Raw		Normalized		Survival
plate	dsRNA	row	col	Control	MMS	Control	MMS	Control	MMS
1	High MMS	O	12	5943.65	4196.61	0.00611525	0.0117419	0.611525	0.763222
1	High MMS	O	24	4673.46	2539.81	0.000251406	-0.000511711	0.0251406	-0.0332612
1	High MMS	P	18	4564.84	2454.85	-0.000250021	-0.0011401	-0.0250021	-0.0741066
1	High MMS	P	6	4232.96	2679.4	-0.00178214	0.000520646	-0.178214	0.033842
1	Luc	A	8	178943	127255	0.804768	0.921874	80.4768	59.9218
1	Luc	A	20	179495	105094	0.807317	0.757976	80.7317	49.2685
1	Luc	A	12	192870	137120	0.869061	0.994834	86.9061	64.6642
1	Luc	A	24	228589	132337	1.03396	0.959465	103.396	62.3652
1	Luc	B	2	159202	80739.9	0.713635	0.577853	71.3635	37.5605
1	Luc	B	14	218078	109910	0.985433	0.793593	98.5433	51.5835
1	Luc	B	6	187493	110016	0.844241	0.794378	84.4241	51.6346
1	Luc	B	18	222893	119347	1.00766	0.863389	100.766	56.1203
1	Luc	C	2	190544	132714	0.858323	0.962248	85.8323	62.5461
1	Luc	C	14	195730	139911	0.882266	1.01548	88.2266	66.0063
1	Luc	C	3	202488	150447	0.913465	1.0934	91.3465	71.0711
1	Luc	C	15	200569	121966	0.904607	0.882756	90.4607	57.3792
1	Luc	C	24	219408	138518	0.991575	1.00518	99.1575	65.3367
1	Luc	C	12	204033	144897	0.920596	1.05235	92.0596	68.403
1	Luc	D	20	231072	128811	1.04542	0.933387	104.542	60.6701
1	Luc	D	8	220102	119134	0.994779	0.861818	99.4779	56.0181
1	Luc	D	21	233582	120476	1.05701	0.871737	105.701	56.6629
1	Luc	D	9	240033	122882	1.08679	0.889534	108.679	57.8197
1	Luc	D	6	231111	132583	1.0456	0.961283	104.56	62.4834
1	Luc	D	18	234068	138967	1.05925	1.0085	105.925	65.5526
1	Luc	E	13	216391	131691	0.977647	0.954685	97.7647	62.0545
1	Luc	E	1	222365	178664	1.00523	1.30209	100.523	84.6361
1	Luc	E	20	227017	164860	1.0267	1.2	102.67	78.0002
1	Luc	E	8	238733	146517	1.08079	1.06434	108.079	69.182
1	Luc	E	15	210134	150019	0.94876	1.09024	94.876	70.8654
1	Luc	E	3	203324	161647	0.917323	1.17624	91.7323	76.4554
1	Luc	F	19	230393	159926	1.04229	1.16351	104.229	75.6283
1	Luc	F	7	253721	142011	1.14998	1.03101	114.998	67.0157
1	Luc	F	14	240491	148204	1.08891	1.07682	108.891	69.9931
1	Luc	F	2	235450	150031	1.06563	1.09033	106.563	70.8712
1	Luc	F	21	227949	157235	1.03101	1.14361	103.101	74.3343
1	Luc	F	9	247114	158773	1.11948	1.15498	111.948	75.0739
2	High MMS	O	24	4810.63	2676.69	0.00126942	0.00155392	0.126942	0.101005
2	High MMS	O	12	6647.75	3928.25	0.0102171	0.0106549	1.02171	0.692569
2	High MMS	P	6	3966.72	2250.37	-0.00284088	-0.00154618	-0.284088	-0.100502
2	High MMS	P	18	4289.66	2213.83	-0.00126798	-0.0018119	-0.126798	-0.117774
2	Luc	K	1	184647	127074	0.877163	0.90614	87.7163	58.8991
2	Luc	K	13	215120	108593	1.02558	0.77175	102.558	50.1638
2	Luc	K	7	207211	130579	0.987058	0.931627	98.7058	60.5557
2	Luc	K	19	219589	155391	1.04735	1.11205	104.735	72.2834
2	Luc	K	2	178716	123000	0.848272	0.876512	84.8272	56.9733
2	Luc	K	14	208332	149225	0.992518	1.06721	99.2518	69.3688
2	Luc	K	8	215842	136813	1.0291	0.976955	102.91	63.5021
2	Luc	K	20	211406	149566	1.00749	1.06969	100.749	69.53
2	Luc	K	3	176626	120329	0.838093	0.857092	83.8093	55.711
2	Luc	K	15	207610	146094	0.989001	1.04445	98.9001	67.8891
2	Luc	K	9	215656	141271	1.02819	1.00937	102.819	65.6092
2	Luc	K	21	238021	148905	1.13712	1.06489	113.712	69.2176
2	Luc	K	16	220537	152785	1.05196	1.0931	105.196	71.0513
2	Luc	K	4	199012	127830	0.947127	0.911631	94.7127	59.256
2	Luc	K	10	217843	134188	1.03884	0.957867	103.884	62.2613
2	Luc	K	22	190122	140162	0.903828	1.00131	90.3828	65.0853
2	Luc	L	19	253946	143445	1.21468	1.02518	121.468	66.6369
2	Luc	L	7	213374	141837	1.01708	1.01349	101.708	65.8769
2	Luc	L	1	199676	138262	0.950362	0.987495	95.0362	64.1872
2	Luc	L	13	216829	141307	1.0339	1.00964	103.39	65.6265
2	Luc	L	20	204222	139998	0.972501	1.00012	97.2501	65.0076
2	Luc	L	8	211476	125052	1.00783	0.891436	100.783	57.9434
2	Luc	L	2	200971	137940	0.956668	0.985148	95.6668	64.0346
2	Luc	L	14	222340	139876	1.06075	0.999231	106.075	64.95
2	Luc	L	21	200133	141417	0.952587	1.01044	95.2587	65.6783
2	Luc	L	9	224595	138421	1.07173	0.988646	107.173	64.262
2	Luc	L	15	206001	140455	0.981167	1.00344	98.1167	65.2235
2	Luc	L	3	195582	138981	0.930419	0.992721	93.0419	64.5269
2	Luc	L	22	185056	132924	0.879151	0.948677	87.9151	61.664
2	Luc	L	10	223955	141636	1.06861	1.01203	106.861	65.7819
2	Luc	L	4	199631	135610	0.950139	0.968208	95.0139	62.9335
2	Luc	L	16	223504	148808	1.06641	1.06418	106.641	69.1716
3	High MMS	O	24	5430.46	2597.18	0.00194049	0.000657001	0.194049	0.0427051
3	High MMS	O	12	6481.03	3385.5	0.00685919	0.00553492	0.685919	0.35977
3	High MMS	P	6	4566.73	2377.18	-0.00210344	-0.000704276	-0.210344	-0.0457779
3	High MMS	P	18	4603.49	2386.35	-0.00193136	-0.000647553	-0.193136	-0.0420909
3	Luc	E	22	208875	183165	0.95446	1.11796	95.446	72.6677
3	Luc	E	10	215283	166268	0.98446	1.01341	98.446	65.8717
3	Luc	E	5	200639	163766	0.915899	0.997926	91.5899	64.8652
3	Luc	E	17	219724	181158	1.00525	1.10554	100.525	71.8603
3	Luc	E	23	205381	177601	0.938098	1.08354	93.8098	70.4298
3	Luc	E	11	225121	164438	1.03052	1.00209	103.052	65.1356
3	Luc	E	6	206854	168480	0.944995	1.0271	94.4995	66.7614
3	Luc	E	18	222416	171188	1.01786	1.04385	101.786	67.8503
3	Luc	F	16	245170	153701	1.12439	0.935648	112.439	60.8171
3	Luc	F	4	226462	138915	1.0368	0.844158	103.68	54.8703
3	Luc	F	23	216434	157863	0.989851	0.961399	98.9851	62.4909
3	Luc	F	11	232861	151156	1.06676	0.919898	106.676	59.7934
3	Luc	F	17	237633	155910	1.0891	0.949317	108.91	61.7056
3	Luc	F	5	217482	129162	0.994756	0.783808	99.4756	50.9475
3	Luc	F	24	210266	178170	0.96097	1.08705	96.097	70.6584
3	Luc	F	12	231834	133926	1.06195	0.813284	106.195	52.8634
4	High MMS	O	12	349375	297634	1.09842	1.25	109.842	87.5001
4	High MMS	O	24	405532	343703	1.27497	1.44349	127.497	101.044
4	High MMS	P	6	319536	225105	1.0046	0.945395	100.46	66.1776
4	High MMS	P	18	354456	259815	1.11439	1.09117	111.439	76.382
4	Luc	A	2	333058	248282	1.04711	1.04273	104.711	72.9913
4	Luc	A	12	293197	188646	0.921795	0.792276	92.1795	55.4593
4	Luc	A	14	267534	180801	0.84111	0.759329	84.111	53.153
4	Luc	A	24	292175	258608	0.918582	1.0861	91.8582	76.0271
4	Luc	B	6	347675	248315	1.09307	1.04287	109.307	73.0012
4	Luc	B	8	344754	248282	1.08389	1.04273	108.389	72.9913
4	Luc	B	18	289221	209320	0.909293	0.879103	90.9293	61.5372
4	Luc	B	20	292209	221395	0.918688	0.929813	91.8688	65.0869
4	Luc	C	10	303372	245381	0.953783	1.03055	95.3783	72.1387
4	Luc	C	22	272492	194116	0.856699	0.81525	85.6699	57.0675
4	Luc	D	4	339879	224762	1.06856	0.943957	106.856	66.077
4	Luc	D	16	317581	204085	0.998457	0.857117	99.8457	59.9982
4	Luc	E	11	318042	269509	0.999904	1.13188	99.9904	79.2318
4	Luc	E	23	273996	201604	0.861426	0.846695	86.1426	59.2687
4	Luc	F	5	343960	248214	1.08139	1.04245	108.139	72.9716
4	Luc	F	17	310951	237417	0.97761	0.997106	97.761	69.7974
4	Luc	G	1	364014	275728	1.14444	1.158	114.444	81.0602
4	Luc	G	3	324865	266746	1.02136	1.12028	102.136	78.4197
4	Luc	G	4	321613	238380	1.01113	1.00115	101.113	70.0804
4	Luc	G	11	347295	268687	1.09187	1.12843	109.187	78.9902
4	Luc	G	13	318103	245546	1.0001	1.03125	100.01	72.1872
4	Luc	G	15	323383	246158	1.0167	1.03381	101.67	72.3669
4	Luc	G	16	306535	237833	0.963729	0.998851	96.3729	69.9196
4	Luc	G	23	287251	197588	0.903099	0.829831	90.3099	58.0881
4	Luc	H	5	348838	235526	1.09673	0.989161	109.673	69.2413
4	Luc	H	7	353051	267571	1.10997	1.12375	110.997	78.6622
4	Luc	H	9	341704	238505	1.0743	1.00167	107.43	70.1172
4	Luc	H	10	332318	249962	1.04479	1.04979	104.479	73.4855
4	Luc	H	17	318032	222782	0.999875	0.93564	99.9875	65.4948
4	Luc	H	19	321257	236776	1.01001	0.994411	101.001	69.6087
4	Luc	H	21	308152	190935	0.968812	0.801889	96.8812	56.1323
4	Luc	H	22	301408	197151	0.947609	0.827995	94.7609	57.9597
5	High MMS	O	12	5027.83	3989.65	0.00775907	0.010233	0.775907	0.665142
5	High MMS	O	24	3142.39	2204.89	-0.00065419	-0.00266813	-0.065419	-0.173428
5	High MMS	P	6	2407.65	2174.22	-0.00393279	-0.0028898	-0.393279	-0.187837
5	High MMS	P	18	3436.9	2943.94	0.00065996	0.00267408	0.065996	0.173815
5	Luc	G	1	203761	113572	0.894552	0.802342	89.4552	52.1522
5	Luc	G	2	201757	115822	0.88561	0.818612	88.561	53.2098
5	Luc	G	3	210984	127555	0.926782	0.903423	92.6782	58.7225
5	Luc	G	4	198429	126442	0.870762	0.895376	87.0762	58.1994
5	Luc	G	7	229835	163514	1.0109	1.16335	101.09	75.6178
5	Luc	G	8	238030	163612	1.04747	1.16406	104.747	75.6639
5	Luc	G	9	241202	168810	1.06162	1.20163	106.162	78.1061
5	Luc	G	10	240458	163030	1.05831	1.15985	105.831	75.3901
5	Luc	G	13	230421	156522	1.01352	1.11281	101.352	72.3327
5	Luc	G	14	229477	152879	1.0093	1.08648	100.93	70.6209
5	Luc	G	15	242283	154299	1.06645	1.09674	106.645	71.2881
5	Luc	G	16	229604	154213	1.00987	1.09612	100.987	71.2477
5	Luc	G	19	231174	127629	1.01688	0.903955	101.688	58.757
5	Luc	G	20	214144	117831	0.940886	0.833132	94.0886	54.1536
5	Luc	G	21	206867	112195	0.908411	0.792389	90.8411	51.5053
5	Luc	G	22	184512	101425	0.808658	0.714539	80.8658	46.445
5	Luc	H	1	244418	123535	1.07597	0.874359	107.597	56.8333
5	Luc	H	2	215750	115442	0.948052	0.815864	94.8052	53.0311
5	Luc	H	3	215216	115307	0.945668	0.814888	94.5668	52.9677
5	Luc	H	4	225308	120941	0.990701	0.855609	99.0701	55.6146
5	Luc	H	7	243570	153437	1.07219	1.09051	107.219	70.8832
5	Luc	H	8	244955	163692	1.07837	1.16464	107.837	75.7014
5	Luc	H	9	240249	154152	1.05737	1.09568	105.737	71.2189
5	Luc	H	10	239308	156740	1.05317	1.11438	105.317	72.435
5	Luc	H	13	221052	142667	0.971707	1.01266	97.1707	65.8229
5	Luc	H	14	222102	141291	0.976395	1.00271	97.6395	65.176
5	Luc	H	15	239150	141748	1.05247	1.00601	105.247	65.3907
5	Luc	H	16	231417	149819	1.01796	1.06435	101.796	69.183
5	Luc	H	19	225105	140542	0.989794	0.997299	98.9794	64.8244
5	Luc	H	20	208761	118987	0.916865	0.841488	91.6865	54.6967
5	Luc	H	21	190387	106469	0.834873	0.751004	83.4873	48.8152
5	Luc	H	22	174614	110962	0.764492	0.783478	76.4492	50.9261
6	High MMS	O	12	4992.28	4208.62	0.00497392	0.0114027	0.497392	0.741173
6	High MMS	O	24	3607.24	2674	-0.00102553	-0.000610581	-0.102553	-0.0396877
6	High MMS	P	6	3499.52	2300.38	-0.00149216	-0.00353533	-0.149216	-0.229796
6	High MMS	P	18	4081.24	2831.48	0.00102761	0.000622166	0.102761	0.0404408
6	Luc	G	1	199310	107216	0.846684	0.817764	84.6684	53.1546
6	Luc	G	2	219980	116535	0.936223	0.890713	93.6223	57.8963
6	Luc	G	3	219550	112537	0.934356	0.859411	93.4356	55.8617
6	Luc	G	4	215182	111987	0.915438	0.855108	91.5438	55.5821
6	Luc	G	7	240039	145610	1.02311	1.11831	102.311	72.6903
6	Luc	G	8	239990	153808	1.02289	1.18249	102.289	76.8617
6	Luc	G	9	238918	158146	1.01826	1.21645	101.826	79.0691
6	Luc	G	10	230611	151507	0.982272	1.16448	98.2272	75.6912
6	Luc	G	13	224363	151541	0.955208	1.16475	95.5208	75.7084
6	Luc	G	14	228577	144872	0.973459	1.11253	97.3459	72.3148
6	Luc	G	15	240396	148932	1.02465	1.14432	102.465	74.3808
6	Luc	G	16	240150	147743	1.02359	1.13501	102.359	73.7759
6	Luc	G	19	234582	127342	0.99947	0.975313	99.947	63.3954
6	Luc	G	20	229439	100155	0.977192	0.762483	97.7192	49.5614
6	Luc	G	21	210685	87711	0.89596	0.665072	89.596	43.2297
6	Luc	G	22	212621	84224.9	0.904346	0.637783	90.4346	41.4559
6	Luc	H	1	246367	105756	1.05052	0.80633	105.052	52.4115
6	Luc	H	2	238180	104697	1.01506	0.79804	101.506	51.8726
6	Luc	H	3	234828	96483.3	1.00054	0.733743	100.054	47.6933
6	Luc	H	4	235056	109026	1.00152	0.831928	100.152	54.0753
6	Luc	H	7	247841	141592	1.05691	1.08686	105.691	70.6462
6	Luc	H	8	240845	140586	1.0266	1.07898	102.66	70.134
6	Luc	H	9	242584	144810	1.03413	1.11205	103.413	72.2833
6	Luc	H	10	242486	145097	1.03371	1.1143	103.371	72.4295
6	Luc	H	13	223348	133651	0.950808	1.0247	95.0808	66.6052
6	Luc	H	14	227407	136405	0.968393	1.04626	96.8393	68.0067
6	Luc	H	15	234886	138847	1.00079	1.06538	100.079	69.2495
6	Luc	H	16	232178	145063	0.989058	1.11403	98.9058	72.4122
6	Luc	H	19	240030	126373	1.02307	0.967723	102.307	62.902
6	Luc	H	20	236395	106404	1.00732	0.811406	100.732	52.7414
6	Luc	H	21	216139	91638.6	0.919584	0.695818	91.9584	45.2282
6	Luc	H	22	201624	78981.9	0.85671	0.596739	85.671	38.7881
7	High MMS	O	12	4948.15	3300.44	0.00560102	0.00418072	0.560102	0.271747
7	High MMS	O	24	3893.58	2647.16	0.000691676	-0.000360313	0.0691676	-0.0234203
7	High MMS	P	6	2854.47	2572.86	-0.00414568	-0.000876826	-0.414568	-0.0569937
7	High MMS	P	18	3596.69	2752.43	-0.000690424	0.000371421	-0.0690424	0.0241424
7	Luc	G	1	212458	130686	0.971618	0.88966	97.1618	57.8279
7	Luc	G	2	213213	143554	0.975131	0.979103	97.5131	63.6417
7	Luc	G	3	212625	155025	0.972396	1.05884	97.2396	68.8246
7	Luc	G	4	212477	145634	0.971705	0.993566	97.1705	64.5818
7	Luc	G	7	229542	160335	1.05115	1.09575	105.115	71.2237
7	Luc	G	8	237675	163682	1.08901	1.11901	108.901	72.7359
7	Luc	G	9	226174	175103	1.03547	1.19841	103.547	77.8964
7	Luc	G	10	229533	172227	1.0511	1.17841	105.11	76.5969
7	Luc	G	13	212876	166533	0.973562	1.13884	97.3562	74.0243
7	Luc	G	14	213219	142114	0.97516	0.969096	97.516	62.9912
7	Luc	G	15	226013	162582	1.03472	1.11137	103.472	72.2393
7	Luc	G	16	216070	147486	0.988434	1.00644	98.8434	65.4183
7	Luc	G	19	219061	153446	1.00236	1.04786	100.236	68.1112
7	Luc	G	20	200805	137225	0.917371	0.935113	91.7371	60.7824
7	Luc	G	21	199210	131832	0.909942	0.897623	90.9942	58.3455
7	Luc	G	22	183638	115735	0.837454	0.785733	83.7454	51.0726
7	Luc	H	1	221922	121432	1.01567	0.825332	101.567	53.6466
7	Luc	H	2	219070	128457	1.0024	0.874165	100.24	56.8207
7	Luc	H	3	219553	143582	1.00464	0.979297	100.464	63.6543
7	Luc	H	4	218050	135228	0.997648	0.921232	99.7648	59.8801
7	Luc	H	7	231951	152241	1.06236	1.03949	106.236	67.567
7	Luc	H	8	236655	157725	1.08426	1.07761	108.426	70.0444
7	Luc	H	9	222568	165880	1.01868	1.13429	101.868	73.7291
7	Luc	H	10	236404	150926	1.08309	1.03035	108.309	66.9725
7	Luc	H	13	214707	151501	0.982085	1.03435	98.2085	67.2327
7	Luc	H	14	223657	138776	1.02375	0.945896	102.375	61.4832
7	Luc	H	15	222648	143182	1.01906	0.976521	101.906	63.4738
7	Luc	H	16	228484	152932	1.04622	1.04429	104.622	67.879
7	Luc	H	19	216683	149535	0.991284	1.02068	99.1284	66.3444
7	Luc	H	20	212056	136569	0.969747	0.930551	96.9747	60.4858
7	Luc	H	21	198848	131210	0.908257	0.893297	90.8257	58.0643
7	Luc	H	22	193420	121197	0.882991	0.823697	88.2991	53.5403
8	High MMS	O	12	5295.1	3633.47	0.00407797	0.00568796	0.407797	0.369718
8	High MMS	O	24	4037.75	2487.03	-0.00180145	-0.00292086	-0.180145	-0.189856
8	High MMS	P	6	3781.33	2585.65	-0.00300045	-0.00218032	-0.300045	-0.141721
8	High MMS	P	18	4810.08	3168.11	0.00180999	0.00219352	0.180999	0.142579
8	Luc	G	1	218996	85825.6	1.00335	0.622885	100.335	40.4875
8	Luc	G	2	203732	92981.6	0.931972	0.676621	93.1972	43.9804
8	Luc	G	3	207649	102098	0.950289	0.745075	95.0289	48.4299
8	Luc	G	4	213404	100517	0.977201	0.733203	97.7201	47.6582
8	Luc	G	7	223445	131591	1.02415	0.966544	102.415	62.8253
8	Luc	G	8	231088	150205	1.05989	1.10632	105.989	71.9109
8	Luc	G	9	237668	147006	1.09066	1.0823	109.066	70.3495
8	Luc	G	10	230556	158045	1.0574	1.16519	105.74	75.7377
8	Luc	G	13	224078	143446	1.02711	1.05557	102.711	68.6121
8	Luc	G	14	223998	140623	1.02674	1.03437	102.674	67.2342
8	Luc	G	15	233182	158292	1.06968	1.16705	106.968	75.858
8	Luc	G	16	235221	151333	1.07922	1.11479	107.922	72.4614
8	Luc	G	19	214955	142257	0.984453	1.04664	98.4453	68.0315
8	Luc	G	20	209225	131437	0.957656	0.965387	95.7656	62.7501
8	Luc	G	21	201816	112674	0.923015	0.824498	92.3015	53.5924
8	Luc	G	22	201711	111417	0.922524	0.815056	92.2524	52.9787
8	Luc	H	1	229738	96236	1.05358	0.701059	105.358	45.5688
8	Luc	H	2	217918	111432	0.998307	0.815172	99.8307	52.9862
8	Luc	H	3	223995	127091	1.02672	0.932757	102.672	60.6292
8	Luc	H	4	214195	129819	0.9809	0.953237	98.09	61.9604
8	Luc	H	7	222169	149971	1.01818	1.10456	101.818	71.7966
8	Luc	H	8	218394	168619	1.00053	1.2446	100.053	80.8987
8	Luc	H	9	227628	150353	1.04371	1.10743	104.371	71.9831
8	Luc	H	10	225122	159327	1.03199	1.17482	103.199	76.3634
8	Luc	H	13	209283	151746	0.957931	1.11789	95.7931	72.663
8	Luc	H	14	209642	128832	0.959607	0.945832	95.9607	61.4791
8	Luc	H	15	219737	143949	1.00682	1.05934	100.682	68.8573
8	Luc	H	16	218168	147934	0.999477	1.08927	99.9477	70.8023
8	Luc	H	19	212620	139810	0.973532	1.02826	97.3532	66.8371
8	Luc	H	20	206120	132284	0.943138	0.971751	94.3138	63.1638
8	Luc	H	21	200602	125008	0.917338	0.917113	91.7338	59.6123
8	Luc	H	22	188063	109032	0.858703	0.797144	85.8703	51.8144
9	High MMS	O	12	5237.09	3194.23	0.00457484	0.00464042	0.457484	0.301627
9	High MMS	O	24	3596.82	2236.27	-0.00308158	-0.00368054	-0.308158	-0.239235
9	High MMS	P	6	4027.82	2485.09	-0.00106978	-0.00151925	-0.106978	-0.0987512
9	High MMS	P	18	4486.72	2836.55	0.00107228	0.00153357	0.107228	0.0996822
9	Luc	G	1	223285	94163	1.02237	0.794807	102.237	51.6625
9	Luc	G	2	209453	88763.6	0.957806	0.747908	95.7806	48.614
9	Luc	G	3	214792	103656	0.982729	0.877261	98.2729	57.0219
9	Luc	G	4	219952	93547.2	1.00681	0.789458	100.681	51.3148
9	Luc	G	7	219626	117928	1.00529	1.00124	100.529	65.0804
9	Luc	G	8	219883	128777	1.00649	1.09547	100.649	71.2055
9	Luc	G	9	219856	140111	1.00636	1.19392	100.636	77.6046
9	Luc	G	10	223942	134830	1.02544	1.14804	102.544	74.6228
9	Luc	G	13	217071	124584	0.993367	1.05905	99.3367	68.8384
9	Luc	G	14	213539	120547	0.976882	1.02399	97.6882	66.559
9	Luc	G	15	220736	145893	1.01047	1.24414	101.047	80.8691
9	Luc	G	16	224153	136515	1.02642	1.16269	102.642	75.5746
9	Luc	G	19	218649	126699	1.00073	1.07742	100.073	70.0325
9	Luc	G	20	213170	115132	0.97516	0.97695	97.516	63.5018
9	Luc	G	21	206023	107058	0.941799	0.906816	94.1799	58.9431
9	Luc	G	22	212485	103127	0.971961	0.872668	97.1961	56.7234
9	Luc	H	1	236466	103015	1.0839	0.871695	108.39	56.6602
9	Luc	H	2	220193	103652	1.00794	0.877234	100.794	57.0202
9	Luc	H	3	216330	118554	0.989908	1.00667	98.9908	65.4334
9	Luc	H	4	218581	116753	1.00042	0.991025	100.042	64.4167
9	Luc	H	7	218404	118921	0.999591	1.00986	99.9591	65.6406
9	Luc	H	8	226972	131520	1.03958	1.1193	103.958	72.7544
9	Luc	H	9	223000	121172	1.02104	1.02942	102.104	66.912
9	Luc	H	10	221573	134201	1.01438	1.14259	101.438	74.2681
9	Luc	H	13	214696	107901	0.982281	0.914138	98.2281	59.4189
9	Luc	H	14	207186	106402	0.947226	0.901116	94.7226	58.5725
9	Luc	H	15	222798	117645	1.0201	0.998779	102.01	64.9206
9	Luc	H	16	216963	128373	0.992861	1.09196	99.2861	70.9772
9	Luc	H	19	212547	119670	0.972251	1.01637	97.2251	66.0638
9	Luc	H	20	210153	103708	0.961077	0.87772	96.1077	57.0518
9	Luc	H	21	207890	100268	0.950512	0.84784	95.0512	55.1096
9	Luc	H	22	207121	95127.2	0.946922	0.803182	94.6922	52.2069
10	High MMS	O	12	4432.04	3283.27	0.00362109	0.00337341	0.362109	0.219272
10	High MMS	O	24	3566.8	2563.99	-0.000706188	-0.00185293	-0.0706188	-0.120441
10	High MMS	P	6	3563.68	2325.26	-0.000721757	-0.00358754	-0.0721757	-0.23319
10	High MMS	P	18	3850.02	3075.55	0.000710294	0.00186408	0.0710294	0.121165
10	Luc	G	1	235032	126476	1.1569	0.898498	115.69	58.4023
10	Luc	G	2	217886	137085	1.07115	0.975586	107.115	63.4131
10	Luc	G	3	211375	133901	1.03859	0.952451	103.859	61.9093
10	Luc	G	4	203376	133944	0.998584	0.952766	99.8584	61.9298
10	Luc	G	7	201798	153873	0.990692	1.09757	99.0692	71.3422
10	Luc	G	8	204804	163395	1.00573	1.16675	100.573	75.839
10	Luc	G	9	206924	157002	1.01633	1.1203	101.633	72.8196
10	Luc	G	10	202539	150785	0.994397	1.07513	99.4397	69.8837
10	Luc	G	13	193973	143779	0.95156	1.02422	95.156	66.5745
10	Luc	G	14	194667	147812	0.955031	1.05353	95.5031	68.4795
10	Luc	G	15	200036	157306	0.981882	1.12251	98.1882	72.9631
10	Luc	G	16	202788	147118	0.995642	1.04848	99.5642	68.1515
10	Luc	G	19	201829	147809	0.990848	1.05351	99.0848	68.478
10	Luc	G	20	201141	128423	0.987408	0.912645	98.7408	59.3219
10	Luc	G	21	201325	112577	0.988326	0.797507	98.8326	51.838
10	Luc	G	22	205729	120935	1.01035	0.858241	101.035	55.7857
10	Luc	H	1	225103	135907	1.10725	0.967026	110.725	62.8567
10	Luc	H	2	213799	141798	1.05071	1.00983	105.071	65.6388
10	Luc	H	3	216828	129157	1.06586	0.917984	106.586	59.6689
10	Luc	H	4	203942	136750	1.00142	0.973153	100.142	63.255
10	Luc	H	7	207615	141695	1.01978	1.00908	101.978	65.5905
10	Luc	H	8	206778	151821	1.0156	1.08266	101.56	70.3728
10	Luc	H	9	208007	158183	1.02175	1.12888	102.175	73.3775
10	Luc	H	10	201810	153743	0.990754	1.09663	99.0754	71.2807
10	Luc	H	13	196989	136384	0.966643	0.970495	96.6643	63.0822
10	Luc	H	14	191848	132875	0.940928	0.944994	94.0928	61.4246
10	Luc	H	15	202672	141612	0.995066	1.00848	99.5066	65.5509
10	Luc	H	16	201720	143121	0.990303	1.01945	99.0303	66.264
10	Luc	H	19	202878	139280	0.996093	0.991535	99.6093	64.4498
10	Luc	H	20	204294	133082	1.00318	0.946503	100.318	61.5227
10	Luc	H	21	207397	126283	1.01869	0.897101	101.869	58.3116
10	Luc	H	22	207101	119332	1.01722	0.846595	101.722	55.0286
11	High MMS	O	12	4620.68	3481.69	0.00315396	0.0082851	0.315396	0.538532
11	High MMS	O	24	3764.77	2527.33	-0.00109939	-3.19485e-05	-0.109939	-0.00207666
11	High MMS	P	6	3203.46	2325.27	-0.00388872	-0.00179288	-0.388873	-0.116537
11	High MMS	P	18	4208.23	2536.66	0.00110434	4.93259e-05	0.110434	0.00320618
11	Luc	A	11	194072	104656	0.944609	0.890001	94.4609	57.85
11	Luc	A	23	169449	58088.3	0.822248	0.484172	82.2248	31.4712
11	Luc	B	5	197458	90210	0.961438	0.764107	96.1438	49.667
11	Luc	B	17	202290	107314	0.985448	0.913164	98.5448	59.3556
11	Luc	C	11	214207	141702	1.04467	1.21285	104.467	78.8351
11	Luc	C	23	147272	84745	0.712046	0.71648	71.2046	46.5712
11	Luc	D	5	199933	96958.9	0.973735	0.822922	97.3735	53.49
11	Luc	D	17	220403	122217	1.07546	1.04304	107.546	67.7976
11	Luc	E	11	218326	140129	1.06514	1.19914	106.514	77.9441
11	Luc	E	23	180123	76563	0.875292	0.645176	87.5292	41.9364
11	Luc	F	5	205353	102262	1.00067	0.86914	100.067	56.4941
11	Luc	F	17	213249	121623	1.03991	1.03787	103.991	67.4612
11	Luc	G	11	230519	189650	1.12573	1.63071	112.573	105.996
11	Luc	G	23	212142	175819	1.03441	1.51018	103.441	98.1614
11	Luc	H	5	223191	150428	1.08932	1.28889	108.932	83.7781
11	Luc	H	17	223207	149840	1.08939	1.28377	108.939	83.4453
11	Luc	I	11	208824	137928	1.01792	1.17996	101.792	76.6974
11	Luc	I	23	209202	120945	1.0198	1.03196	101.98	67.0774
11	Luc	J	5	205084	102042	0.999333	0.867217	99.9333	56.3691
11	Luc	J	17	206696	103537	1.00735	0.880248	100.735	57.2161
11	Luc	K	11	218502	142373	1.06601	1.2187	106.601	79.2155
11	Luc	K	23	164909	65359.4	0.799687	0.547539	79.9687	35.59
11	Luc	L	5	189659	95479.1	0.92268	0.810027	92.268	52.6517
11	Luc	L	17	225483	124896	1.1007	1.06639	110.07	69.3155
11	Luc	M	11	202882	218280	0.988391	1.88022	98.8391	122.214
11	Luc	M	23	153673	78708	0.743854	0.663869	74.3854	43.1515
11	Luc	N	5	200888	113612	0.978482	0.968051	97.8482	62.9233
11	Luc	N	17	202212	126367	0.985062	1.07921	98.5062	70.1484
11	Luc	O	11	217302	128499	1.06005	1.09779	106.005	71.3564
11	Luc	O	23	148721	74498.9	0.719243	0.627187	71.9243	40.7672
11	Luc	P	5	117579	68660.8	0.564489	0.57631	56.4489	37.4601
11	Luc	P	17	207655	121200	1.01211	1.03418	101.211	67.2218
12	High MMS	O	12	5135.76	3091.99	0.00289273	0.00117849	0.289272	0.0766017
12	High MMS	O	24	4627.27	3435.54	0.000231666	0.00429325	0.0231666	0.279061
12	High MMS	P	6	4196.55	2835.07	-0.00202241	-0.0011508	-0.202241	-0.0748019
12	High MMS	P	18	4373.02	2488.53	-0.00109887	-0.00429264	-0.109887	-0.279022
12	Luc	G	1	230598	73015.7	1.18279	0.635125	118.279	41.2832
12	Luc	G	2	224577	74058.3	1.15128	0.644578	115.128	41.8976
12	Luc	G	3	214960	67441.2	1.10096	0.584585	110.096	37.998
12	Luc	G	4	216755	77888.2	1.11035	0.679301	111.035	44.1545
12	Luc	G	7	233550	123163	1.19824	1.08977	119.824	70.8351
12	Luc	G	8	208332	100019	1.06627	0.879945	106.627	57.1964
12	Luc	G	9	211158	103356	1.08106	0.910199	108.106	59.1629
12	Luc	G	10	205903	104405	1.05356	0.919705	105.356	59.7808
12	Luc	G	13	195075	111598	0.996894	0.984926	99.6894	64.0202
12	Luc	G	14	210159	120776	1.07583	1.06813	107.583	69.4285
12	Luc	G	15	180045	113409	0.918236	1.00134	91.8236	65.087
12	Luc	G	16	188163	110532	0.960719	0.975256	96.0719	63.3917
12	Luc	G	19	198141	119219	1.01294	1.05402	101.294	68.5112
12	Luc	G	20	170338	91203.1	0.867441	0.800018	86.7441	52.0011
12	Luc	G	21	175103	83848.1	0.892377	0.733335	89.2377	47.6668
12	Luc	G	22	161084	79710.5	0.81901	0.695822	81.901	45.2285
12	Luc	H	1	167700	117179	0.853635	1.03552	85.3635	67.3088
12	Luc	H	2	166713	97715.7	0.848469	0.859062	84.8469	55.8391
12	Luc	H	3	166214	109845	0.845855	0.969027	84.5855	62.9867
12	Luc	H	4	159717	122930	0.811856	1.08766	81.1856	70.6978
12	Luc	H	7	189512	139301	0.967779	1.23608	96.7779	80.3454
12	Luc	H	8	173078	138548	0.88178	1.22926	88.178	79.9017
12	Luc	H	9	173724	143725	0.885161	1.2762	88.5161	82.9527
12	Luc	H	10	185471	142264	0.946631	1.26295	94.6631	82.0918
12	Luc	H	13	182743	142527	0.932355	1.26533	93.2355	82.2467
12	Luc	H	14	225438	144723	1.15579	1.28524	115.579	83.5407
12	Luc	H	15	183763	147606	0.937693	1.31138	93.7693	85.2396
12	Luc	H	16	185946	151295	0.94912	1.34483	94.912	87.4138
12	Luc	H	19	240349	137472	1.23382	1.21951	123.382	79.268
12	Luc	H	20	215451	130455	1.10352	1.15588	110.352	75.1325
12	Luc	H	21	221564	125863	1.13552	1.11426	113.552	72.4266
12	Luc	H	22	212223	119154	1.08663	1.05342	108.663	68.4725
13	High MMS	O	12	5718.66	2854.12	0.00248581	0.00485256	0.248581	0.315417
13	High MMS	O	24	5387.36	2605.8	0.000853929	0.00265018	0.0853929	0.172262
13	High MMS	P	6	4736.7	1836.93	-0.00235102	-0.00416924	-0.235102	-0.271
13	High MMS	P	18	5017.26	1932.66	-0.000969067	-0.00332013	-0.0969067	-0.215808
13	Luc	G	1	172975	94850	0.826334	0.820795	82.6334	53.3517
13	Luc	G	2	168877	87089.5	0.806149	0.751964	80.6149	48.8777
13	Luc	G	3	160212	82805.3	0.76347	0.713967	76.347	46.4078
13	Luc	G	4	173760	88211.4	0.8302	0.761915	83.02	49.5245
13	Luc	G	7	191548	119299	0.917822	1.03764	91.7822	67.4464
13	Luc	G	8	186594	111876	0.893417	0.971804	89.3417	63.1673
13	Luc	G	9	196807	112214	0.943726	0.974803	94.3726	63.3622
13	Luc	G	10	187227	104965	0.896534	0.910509	89.6534	59.1831
13	Luc	G	13	204696	115032	0.982582	0.999799	98.2582	64.9869
13	Luc	G	14	221303	134299	1.06438	1.17068	106.438	76.0943
13	Luc	G	15	210015	118512	1.00878	1.03066	100.878	66.9928
13	Luc	G	16	212955	120405	1.02326	1.04745	102.326	68.0846
13	Luc	G	19	213438	139942	1.02564	1.22073	102.564	79.3472
13	Luc	G	20	201195	93611.5	0.965338	0.80981	96.5338	52.6376
13	Luc	G	21	202186	100498	0.970218	0.870893	97.0218	56.608
13	Luc	G	22	195993	93327.2	0.939713	0.807289	93.9713	52.4738
13	Luc	H	1	213453	128301	1.02572	1.11748	102.572	72.6362
13	Luc	H	2	210421	119146	1.01078	1.03628	101.078	67.3584
13	Luc	H	3	192074	121390	0.920409	1.05618	92.0409	68.652
13	Luc	H	4	206215	131717	0.990066	1.14778	99.0066	74.6059
13	Luc	H	7	242688	138003	1.16972	1.20353	116.972	78.2296
13	Luc	H	8	237933	136588	1.1463	1.19098	114.63	77.4138
13	Luc	H	9	233552	138344	1.12472	1.20656	112.472	78.4262
13	Luc	H	10	231355	130978	1.1139	1.14123	111.39	74.1799
13	Luc	H	13	225305	109949	1.0841	0.954716	108.41	62.0565
13	Luc	H	14	231776	122554	1.11597	1.06651	111.597	69.323
13	Luc	H	15	240948	130374	1.16115	1.13587	116.115	73.8315
13	Luc	H	16	226275	112217	1.08887	0.974829	108.887	63.3639
13	Luc	H	19	223204	122930	1.07375	1.06985	107.375	69.5403
13	Luc	H	20	217652	106709	1.0464	0.925979	104.64	60.1886
13	Luc	H	21	222592	100582	1.07073	0.871636	107.073	56.6563
13	Luc	H	22	205693	92612.2	0.987493	0.800947	98.7493	52.0616
14	High MMS	O	12	4883.05	2465.15	0.00478968	0.00254423	0.478968	0.165375
14	High MMS	O	24	3874.82	2178.65	-0.00126142	-0.000257736	-0.126142	-0.0167528
14	High MMS	P	6	3824.11	2166.71	-0.00156577	-0.000374487	-0.156577	-0.0243416
14	High MMS	P	18	3761.47	2011.52	-0.00194173	-0.00189222	-0.194173	-0.122994
14	Luc	G	1	211836	91428.5	1.24686	0.872585	124.686	56.718
14	Luc	G	2	202040	81991.7	1.18807	0.780295	118.807	50.7192
14	Luc	G	3	177272	82734.8	1.03942	0.787562	103.942	51.1916
14	Luc	G	4	181857	79320.6	1.06694	0.754172	106.694	49.0212
14	Luc	G	7	207379	128686	1.22011	1.23696	122.011	80.4022
14	Luc	G	8	190979	117769	1.12168	1.13019	112.168	73.4624
14	Luc	G	9	181120	123744	1.06252	1.18862	106.252	77.2605
14	Luc	G	10	175897	123120	1.03117	1.18252	103.117	76.864
14	Luc	G	13	202296	109171	1.18961	1.0461	118.961	67.9967
14	Luc	G	14	225521	116134	1.329	1.1142	132.9	72.4228
14	Luc	G	15	196148	116104	1.15271	1.1139	115.271	72.4038
14	Luc	G	16	180345	129486	1.05786	1.24478	105.786	80.9107
14	Luc	G	19	210604	113690	1.23947	1.09029	123.947	70.869
14	Luc	G	20	173932	94589.1	1.01937	0.903494	101.937	58.7271
14	Luc	G	21	185079	84319.6	1.08627	0.803061	108.627	52.199
14	Luc	G	22	170620	77688.1	0.999499	0.738207	99.9499	47.9835
14	Luc	H	1	170260	97093	0.997332	0.927982	99.7332	60.3188
14	Luc	H	2	159733	89700.5	0.934154	0.855685	93.4154	55.6195
14	Luc	H	3	143178	84307.6	0.834794	0.802944	83.4794	52.1914
14	Luc	H	4	157528	98146.5	0.920924	0.938285	92.0924	60.9885
14	Luc	H	7	176345	118826	1.03385	1.14052	103.385	74.134
14	Luc	H	8	140042	113928	0.815978	1.09263	81.5978	71.0207
14	Luc	H	9	142727	116957	0.832091	1.12225	83.2091	72.9464
14	Luc	H	10	144365	123649	0.841919	1.18769	84.1919	77.1998
14	Luc	H	13	144505	110120	0.842761	1.05538	84.2761	68.6
14	Luc	H	14	170725	112636	1.00013	1.07999	100.013	70.1993
14	Luc	H	15	137877	113725	0.802981	1.09064	80.2981	70.8917
14	Luc	H	16	132800	111899	0.77251	1.07278	77.251	69.7307
14	Luc	H	19	153081	103295	0.894231	0.988633	89.4231	64.2611
14	Luc	H	20	122372	94911.4	0.709923	0.906646	70.9923	58.932
14	Luc	H	21	123380	79025.2	0.715974	0.751283	71.5974	48.8334
14	Luc	H	22	115890	71507.4	0.67102	0.67776	67.102	44.0544
15	High MMS	O	12	4325.2	2576.28	0.00109243	0.00323062	0.109243	0.209991
15	High MMS	O	24	3945.06	2255.74	-0.000892671	-0.000300286	-0.0892671	-0.0195186
15	High MMS	P	6	4283.29	2354.6	0.0008736	0.000788687	0.08736	0.0512647
15	High MMS	P	18	3912.13	1947.19	-0.00106461	-0.00369921	-0.106461	-0.240448
15	Luc	G	1	226443	91613.6	1.161	0.984034	116.1	63.9622
15	Luc	G	2	211761	80889.1	1.08433	0.865897	108.433	56.2833
15	Luc	G	3	202868	87851	1.03789	0.942587	103.789	61.2681
15	Luc	G	4	201351	81575.1	1.02997	0.873453	102.997	56.7745
15	Luc	G	7	231148	100463	1.18557	1.08151	118.557	70.2984
15	Luc	G	8	213961	98890.1	1.09582	1.06419	109.582	69.1723
15	Luc	G	9	216595	102521	1.10957	1.10418	110.957	71.772
15	Luc	G	10	209166	98842.1	1.07078	1.06366	107.078	69.138
15	Luc	G	13	210181	97323.3	1.07608	1.04693	107.608	68.0505
15	Luc	G	14	232642	98207.1	1.19337	1.05667	119.337	68.6832
15	Luc	G	15	209609	101427	1.07309	1.09214	107.309	70.989
15	Luc	G	16	214063	95016.7	1.09635	1.02152	109.635	66.3989
15	Luc	G	19	213491	86500	1.09337	0.927704	109.337	60.3008
15	Luc	G	20	193823	69313.8	0.990656	0.738387	99.0656	47.9952
15	Luc	G	21	192491	57741.5	0.9837	0.610911	98.37	39.7092
15	Luc	G	22	185451	64050.4	0.946937	0.680408	94.6937	44.2265
15	Luc	H	1	192458	111813	0.983528	1.20655	98.3528	78.4256
15	Luc	H	2	182413	97458.1	0.931072	1.04842	93.1072	68.147
15	Luc	H	3	164519	87512.5	0.837631	0.938858	83.7631	61.0258
15	Luc	H	4	168868	96244.9	0.860343	1.03505	86.0343	67.2783
15	Luc	H	7	186100	119920	0.950329	1.29584	95.0329	84.2298
15	Luc	H	8	179303	101101	0.914831	1.08854	91.4831	70.7552
15	Luc	H	9	183795	102170	0.938293	1.10032	93.8293	71.521
15	Luc	H	10	182700	94983.7	0.932572	1.02116	93.2572	66.3753
15	Luc	H	13	179404	93815.4	0.915363	1.00829	91.5363	65.5387
15	Luc	H	14	191087	122499	0.976369	1.32426	97.6369	86.0766
15	Luc	H	15	179051	97413.2	0.913519	1.04792	91.3519	68.1148
15	Luc	H	16	188417	93998.1	0.962427	1.0103	96.2427	65.6696
15	Luc	H	19	175468	99063.8	0.894809	1.0661	89.4809	69.2967
15	Luc	H	20	173592	80643.4	0.885008	0.863191	88.5008	56.1074
15	Luc	H	21	171754	74091.9	0.875411	0.791021	87.5411	51.4164
15	Luc	H	22	173035	61531.1	0.882101	0.652655	88.2101	42.4226
16	High MMS	O	12	4091.01	3340.97	0.00435433	0.00615537	0.435433	0.400099
16	High MMS	O	24	2802.76	2013.07	-0.000622968	0.000552986	-0.0622968	0.0359441
16	High MMS	P	6	2835.95	1746.28	-0.000494745	-0.000572609	-0.0494745	-0.0372196
16	High MMS	P	18	3092.39	1752.34	0.000496051	-0.000547025	0.0496051	-0.0355566
16	Luc	G	1	244235	290974	0.932183	1.21967	93.2183	79.2787
16	Luc	G	2	263285	262002	1.00578	1.09744	100.578	71.3338
16	Luc	G	3	261529	263640	0.998998	1.10435	99.8998	71.7828
16	Luc	G	4	256711	232858	0.980383	0.974485	98.0383	63.3415
16	Luc	G	7	277060	247335	1.05901	1.03556	105.901	67.3115
16	Luc	G	8	259468	242627	0.991037	1.0157	99.1037	66.0203
16	Luc	G	9	252601	232528	0.964507	0.973091	96.4507	63.2509
16	Luc	G	10	268525	241841	1.02603	1.01238	102.603	65.805
16	Luc	G	13	248619	197924	0.94912	0.827096	94.912	53.7613
16	Luc	G	14	254288	237527	0.971023	0.994183	97.1023	64.6219
16	Luc	G	15	268824	199403	1.02718	0.833338	102.718	54.167
16	Luc	G	16	281963	237494	1.07795	0.994042	107.795	64.6127
16	Luc	G	19	283338	242108	1.08326	1.01351	108.326	65.8781
16	Luc	G	20	276957	237464	1.05861	0.993914	105.861	64.6044
16	Luc	G	21	209803	247999	0.799149	1.03836	79.9149	67.4936
16	Luc	G	22	259172	177826	0.989894	0.742306	98.9894	48.2499
16	Luc	H	1	286778	285644	1.09655	1.19719	109.655	77.8171
16	Luc	H	2	269518	255927	1.02986	1.07181	102.986	69.6677
16	Luc	H	3	254381	223733	0.971384	0.935985	97.1384	60.839
16	Luc	H	4	275193	242360	1.05179	1.01457	105.179	65.9471
16	Luc	H	7	289674	244437	1.10774	1.02333	110.774	66.5167
16	Luc	H	8	278744	244346	1.06551	1.02295	106.551	66.4917
16	Luc	H	9	273412	239622	1.04491	1.00302	104.491	65.1964
16	Luc	H	10	248532	239307	0.948782	1.00169	94.8782	65.1099
16	Luc	H	13	241104	242621	0.920084	1.01567	92.0084	66.0186
16	Luc	H	14	249132	222696	0.951102	0.93161	95.1102	60.5547
16	Luc	H	15	268154	238506	1.0246	0.998314	102.46	64.8904
16	Luc	H	16	241755	183562	0.922602	0.766506	92.2602	49.8229
16	Luc	H	19	267753	236751	1.02305	0.990908	102.305	64.409
16	Luc	H	20	262048	231752	1.001	0.969816	100.1	63.0381
16	Luc	H	21	243324	232319	0.928663	0.972208	92.8663	63.1935
16	Luc	H	22	234672	221229	0.895232	0.925419	89.5232	60.1523
17	High MMS	O	12	5104.62	2938.28	0.0031518	0.00534584	0.31518	0.34748
17	High MMS	O	24	4578	2410.59	-0.000137429	-0.00159747	-0.0137429	-0.103836
17	High MMS	P	6	4476.26	2353.62	-0.000772848	-0.00234704	-0.0772848	-0.152558
17	High MMS	P	18	4242.88	2425.58	-0.00223058	-0.00140022	-0.223058	-0.0910145
17	Luc	M	1	180657	70338.9	1.09964	0.892196	109.964	57.9928
17	Luc	M	2	171896	58265	1.04492	0.733329	104.492	47.6664
17	Luc	M	3	153800	55542.6	0.931893	0.697507	93.1893	45.338
17	Luc	M	4	159392	71178.4	0.966822	0.903242	96.6822	58.7108
17	Luc	M	7	189762	61398.1	1.15651	0.774555	115.651	50.346
17	Luc	M	8	162127	75543.9	0.983904	0.960683	98.3904	62.4444
17	Luc	M	9	161983	89305.8	0.983007	1.14176	98.3007	74.2145
17	Luc	M	10	164527	104762	0.998892	1.34513	99.8892	87.4334
17	Luc	M	13	196142	99862.7	1.19636	1.28067	119.636	83.2433
17	Luc	M	14	221258	83846	1.35323	1.06992	135.323	69.5449
17	Luc	M	15	154497	106579	0.936247	1.36904	93.6247	88.9874
17	Luc	M	16	149695	85579	0.906252	1.09272	90.6252	71.0271
17	Luc	M	19	192437	58720.7	1.17322	0.739325	117.322	48.0561
17	Luc	M	20	136613	51485.9	0.824544	0.644131	82.4544	41.8685
17	Luc	M	21	159919	44371.1	0.970111	0.550514	97.0111	35.7834
17	Luc	M	22	129836	46349.9	0.782214	0.576552	78.2214	37.4759
17	Luc	N	1	176549	100151	1.07398	1.28445	107.398	83.4895
17	Luc	N	2	161846	94615.7	0.982147	1.21163	98.2147	78.7558
17	Luc	N	3	155030	85135.3	0.939574	1.08689	93.9574	70.6475
17	Luc	N	4	165691	87411	1.00616	1.11683	100.616	72.5938
17	Luc	N	7	159153	83219.4	0.965327	1.06168	96.5327	69.009
17	Luc	N	8	164494	80338.1	0.998687	1.02376	99.8687	66.5447
17	Luc	N	9	171624	72089.9	1.04322	0.915235	104.322	59.4903
17	Luc	N	10	167758	79900.3	1.01908	1.018	101.908	66.1703
17	Luc	N	13	180933	115639	1.10136	1.48826	110.136	96.7367
17	Luc	N	14	162429	111757	0.985791	1.43717	98.5791	93.4159
17	Luc	N	15	164724	80667.9	1.00013	1.0281	100.013	66.8267
17	Luc	N	16	162064	80224.1	0.983511	1.02227	98.3511	66.4472
17	Luc	N	19	148602	74974.2	0.89943	0.953187	89.943	61.9572
17	Luc	N	20	139042	66132.4	0.839719	0.836847	83.9719	54.3951
17	Luc	N	21	141346	59134.5	0.85411	0.744769	85.411	48.41
17	Luc	N	22	143321	50361.6	0.866444	0.629337	86.6444	40.9069
18	High MMS	O	12	6518.32	3687.97	0.00346539	0.00671796	0.346539	0.436667
18	High MMS	O	24	5359.57	2572.58	-0.00145969	0.000179285	-0.145969	0.0116535
18	High MMS	P	6	5653	2512.62	-0.000212514	-0.000172256	-0.0212514	-0.0111967
18	High MMS	P	18	5754.8	2113.84	0.000220182	-0.00251	0.0220182	-0.16315
18	Luc	G	1	211314	145225	0.873921	0.836443	87.3921	54.3688
18	Luc	G	2	202789	145645	0.837689	0.838904	83.7689	54.5288
18	Luc	G	3	199059	140155	0.821832	0.80672	82.1832	52.4368
18	Luc	G	4	203544	144188	0.840896	0.830362	84.0896	53.9735
18	Luc	G	5	220560	137165	0.91322	0.789196	91.322	51.2978
18	Luc	G	7	249795	182258	1.03748	1.05354	103.748	68.4799
18	Luc	G	8	245328	189807	1.01849	1.0978	101.849	71.3568
18	Luc	G	9	243612	188017	1.0112	1.0873	101.12	70.6747
18	Luc	G	10	252433	195411	1.04869	1.13065	104.869	73.4921
18	Luc	G	12	241154	188005	1.00075	1.08723	100.075	70.6701
18	Luc	G	13	252786	183814	1.05019	1.06266	105.019	69.0729
18	Luc	G	14	261984	181724	1.08929	1.05041	108.929	68.2766
18	Luc	G	15	245771	188770	1.02038	1.09171	102.038	70.9615
18	Luc	G	16	257373	195124	1.06969	1.12896	106.969	73.3825
18	Luc	G	17	246813	175484	1.0248	1.01383	102.48	65.899
18	Luc	G	19	231851	166234	0.961211	0.959606	96.1211	62.3744
18	Luc	G	20	219204	140853	0.907455	0.810816	90.7455	52.703
18	Luc	G	21	212056	121250	0.877077	0.695897	87.7077	45.2333
18	Luc	G	22	204080	116486	0.843174	0.667967	84.3174	43.4179
18	Luc	G	24	233114	74470	0.966581	0.42166	96.6581	27.4079
18	Luc	H	1	219407	146712	0.90832	0.845162	90.832	54.9355
18	Luc	H	2	227434	143735	0.942439	0.827707	94.2439	53.801
18	Luc	H	3	256358	124195	1.06538	0.713158	106.538	46.3553
18	Luc	H	4	206376	152376	0.852935	0.878365	85.2935	57.0937
18	Luc	H	6	250552	165014	1.0407	0.952452	104.07	61.9094
18	Luc	H	7	265703	176915	1.10509	1.02222	110.509	66.444
18	Luc	H	8	258981	174630	1.07652	1.00882	107.652	65.5734
18	Luc	H	9	263484	187007	1.09566	1.08138	109.566	70.2897
18	Luc	H	10	250046	182737	1.03855	1.05635	103.855	68.6627
18	Luc	H	11	246729	184491	1.02445	1.06663	102.445	69.3311
18	Luc	H	13	233665	181685	0.968923	1.05018	96.8923	68.2617
18	Luc	H	14	248678	185478	1.03273	1.07242	103.273	69.707
18	Luc	H	15	240800	184908	0.99925	1.06908	99.925	69.4899
18	Luc	H	16	248106	178585	1.0303	1.03201	103.03	67.0804
18	Luc	H	18	244367	172396	1.01441	0.995727	101.441	64.7222
18	Luc	H	19	219260	173856	0.907697	1.00429	90.7697	65.2786
18	Luc	H	20	218224	160049	0.903293	0.923344	90.3293	60.0174
18	Luc	H	21	220602	152922	0.913398	0.881564	91.3398	57.3016
18	Luc	H	22	209170	135825	0.864809	0.781339	86.4809	50.787
18	Luc	H	23	203685	101038	0.841494	0.57741	84.1494	37.5317
19	High MMS	O	12	6163.54	3782.57	0.00535283	0.00706129	0.535283	0.458984
19	High MMS	O	24	5294.63	2450.38	0.00106425	-0.00154079	0.106425	-0.100151
19	High MMS	P	6	4864.68	2929.61	-0.00105778	0.00155363	-0.105778	0.100986
19	High MMS	P	18	4696.31	1965.13	-0.00188878	-0.00467413	-0.188878	-0.303818
19	Luc	G	1	239211	114499	1.15558	0.721968	115.558	46.9279
19	Luc	G	2	198733	113112	0.955799	0.713016	95.5799	46.346
19	Luc	G	3	184293	130642	0.884526	0.826205	88.4526	53.7033
19	Luc	G	4	216181	122878	1.04191	0.776072	104.191	50.4447
19	Luc	G	5	196178	142815	0.943186	0.904811	94.3186	58.8127
19	Luc	G	7	217038	169390	1.04614	1.07641	104.614	69.9664
19	Luc	G	8	207200	178453	0.997587	1.13493	99.7587	73.7702
19	Luc	G	9	241902	170119	1.16886	1.08112	116.886	70.2725
19	Luc	G	10	213219	173646	1.0273	1.10389	102.73	71.7525
19	Luc	G	12	198625	170119	0.955265	1.08112	95.5265	70.2725
19	Luc	G	13	221352	176120	1.06744	1.11986	106.744	72.7911
19	Luc	G	14	234121	171165	1.13046	1.08787	113.046	70.7114
19	Luc	G	15	198890	183387	0.956571	1.16679	95.6571	75.8411
19	Luc	G	16	220192	176886	1.06171	1.12481	106.171	73.1124
19	Luc	G	17	193267	179258	0.928821	1.14012	92.8821	74.108
19	Luc	G	19	210976	157928	1.01623	1.00239	101.623	65.1555
19	Luc	G	20	178033	123188	0.85363	0.778077	85.363	50.575
19	Luc	G	21	178304	126208	0.854966	0.797577	85.4966	51.8425
19	Luc	G	22	148646	109209	0.70859	0.687813	70.859	44.7078
19	Luc	G	24	187865	73327.6	0.902155	0.456121	90.2155	29.6479
19	Luc	H	1	207771	101424	1.00041	0.637543	100.041	41.4403
19	Luc	H	2	200237	113082	0.963219	0.712821	96.3219	46.3334
19	Luc	H	3	203962	111012	0.981605	0.699451	98.1605	45.4643
19	Luc	H	4	195408	136025	0.939387	0.860964	93.9387	55.9627
19	Luc	H	6	223727	151945	1.07916	0.963761	107.916	62.6445
19	Luc	H	7	244647	176382	1.18241	1.12156	118.241	72.9012
19	Luc	H	8	217293	168226	1.0474	1.06889	104.74	69.4781
19	Luc	H	9	228905	178715	1.10471	1.13662	110.471	73.8803
19	Luc	H	10	226896	165035	1.0948	1.04828	109.48	68.1384
19	Luc	H	11	207609	157189	0.999605	0.997624	99.9605	64.8456
19	Luc	H	13	206310	171075	0.993194	1.08728	99.3194	70.6735
19	Luc	H	14	216872	166593	1.04533	1.05834	104.533	68.7924
19	Luc	H	15	202663	172826	0.975194	1.09859	97.5194	71.4085
19	Luc	H	16	211629	167422	1.01945	1.0637	101.945	69.1403
19	Luc	H	18	234816	156381	1.13389	0.992409	113.389	64.5066
19	Luc	H	19	249924	158491	1.20845	1.00603	120.845	65.3921
19	Luc	H	20	183652	151604	0.881365	0.961562	88.1365	62.5015
19	Luc	H	21	213406	138590	1.02822	0.877526	102.822	57.0392
19	Luc	H	22	176322	113866	0.845187	0.717881	84.5187	46.6623
19	Luc	H	23	203559	118302	0.979616	0.746529	97.9616	48.5244
20	High MMS	O	12	6008.47	3530.61	0.00533133	0.00686101	0.533133	0.445965
20	High MMS	O	24	5034.77	2440.54	0.00110567	-0.000305415	0.110567	-0.0198519
20	High MMS	P	6	4182.04	2534.41	-0.00259505	0.0003117	-0.259505	0.0202605
20	High MMS	P	18	4526.76	2231.61	-0.00109901	-0.00167897	-0.109901	-0.109133
20	Luc	G	1	242697	77510	1.03252	0.493222	103.252	32.0594
20	Luc	G	2	227106	85140.5	0.964857	0.543387	96.4857	35.3201
20	Luc	G	3	235688	94784.6	1.0021	0.60679	100.21	39.4413
20	Luc	G	4	209338	102669	0.887745	0.658627	88.7745	42.8107
20	Luc	G	5	221509	117261	0.940566	0.754557	94.0566	49.0462
20	Luc	G	7	255361	160165	1.08748	1.03662	108.748	67.38
20	Luc	G	8	230284	163962	0.978649	1.06158	97.8649	69.0026
20	Luc	G	9	248455	166408	1.05751	1.07766	105.751	70.0481
20	Luc	G	10	239737	175123	1.01967	1.13495	101.967	73.7721
20	Luc	G	12	236235	164437	1.00448	1.0647	100.448	69.2058
20	Luc	G	13	231814	157672	0.985289	1.02023	98.5289	66.3151
20	Luc	G	14	234723	164482	0.997914	1.065	99.7914	69.2252
20	Luc	G	15	217892	163471	0.92487	1.05835	92.487	68.793
20	Luc	G	16	237034	165397	1.00794	1.07101	100.794	69.6159
20	Luc	G	17	212392	155529	0.900999	1.00614	90.0999	65.399
20	Luc	G	19	244757	117425	1.04146	0.755632	104.146	49.1161
20	Luc	G	20	242709	94727	1.03257	0.606411	103.257	39.4167
20	Luc	G	21	199667	96592.3	0.845777	0.618674	84.5777	40.2138
20	Luc	G	22	220989	75069.5	0.938308	0.477177	93.8308	31.0165
20	Luc	G	24	224004	47996.4	0.951392	0.299191	95.1392	19.4474
20	Luc	H	1	231321	112522	0.98315	0.723403	98.315	47.0212
20	Luc	H	2	230838	96583.2	0.981051	0.618614	98.1051	40.2099
20	Luc	H	3	226141	96867.8	0.96067	0.620486	96.067	40.3316
20	Luc	H	4	221699	126191	0.941392	0.813262	94.1392	52.862
20	Luc	H	6	254085	153663	1.08194	0.993876	108.194	64.6019
20	Luc	H	7	252374	171386	1.07451	1.11039	107.451	72.1753
20	Luc	H	8	258437	167792	1.10083	1.08676	110.083	70.6394
20	Luc	H	9	246922	170090	1.05085	1.10187	105.085	71.6215
20	Luc	H	10	238787	175262	1.01555	1.13587	101.555	73.8316
20	Luc	H	11	239915	170505	1.02045	1.1046	102.045	71.7988
20	Luc	H	13	231814	161563	0.985289	1.04581	98.5289	67.9778
20	Luc	H	14	247018	155889	1.05127	1.00851	105.127	65.553
20	Luc	H	15	233496	167853	0.992586	1.08716	99.2586	70.6653
20	Luc	H	16	229087	165312	0.973452	1.07046	97.3452	69.5797
20	Luc	H	18	275068	164773	1.173	1.06691	117.3	69.3494
20	Luc	H	19	261200	150645	1.11282	0.974029	111.282	63.3119
20	Luc	H	20	264986	130724	1.12925	0.843063	112.925	54.7991
20	Luc	H	21	234185	101534	0.995578	0.651162	99.5578	42.3255
20	Luc	H	22	237548	86633.3	1.01017	0.553201	101.017	35.9581
20	Luc	H	23	230396	72986.2	0.979135	0.463481	97.9135	30.1263
21	High MMS	O	12	6401.55	3372.78	0.00714024	0.00689292	0.714024	0.44804
21	High MMS	O	24	4680.15	1916.9	-0.000351892	-0.0018655	-0.0351892	-0.121258
21	High MMS	P	6	4362.49	2393.1	-0.00173445	0.00099923	-0.173445	0.0649499
21	High MMS	P	18	4843.52	2062.49	0.000359138	-0.000989665	0.0359138	-0.0643282
21	Luc	G	1	221697	144056	0.944183	0.85323	94.4183	55.4599
21	Luc	G	2	202133	124823	0.859031	0.737528	85.9031	47.9393
21	Luc	G	3	218352	141651	0.92962	0.83876	92.962	54.5194
21	Luc	G	4	197574	129534	0.839188	0.765865	83.9188	49.7812
21	Luc	G	5	227899	141405	0.971176	0.837282	97.1176	54.4234
21	Luc	G	7	260518	174108	1.11314	1.03402	111.314	67.2112
21	Luc	G	8	251249	170571	1.0728	1.01274	107.28	65.8283
21	Luc	G	9	244998	177023	1.0456	1.05155	104.56	68.351
21	Luc	G	10	247488	173883	1.05643	1.03267	105.643	67.1234
21	Luc	G	12	263456	164132	1.12593	0.974005	112.593	63.3103
21	Luc	G	13	250601	166649	1.06998	0.98915	106.998	64.2947
21	Luc	G	14	256386	168727	1.09516	1.00165	109.516	65.1072
21	Luc	G	15	246221	186361	1.05092	1.10774	105.092	72.0028
21	Luc	G	16	267198	167662	1.14222	0.995244	114.222	64.6909
21	Luc	G	17	233127	168181	0.993929	0.998364	99.3929	64.8937
21	Luc	G	19	229103	155433	0.976417	0.921673	97.6417	59.9088
21	Luc	G	20	206150	122330	0.876517	0.722529	87.6517	46.9644
21	Luc	G	21	202711	112718	0.861546	0.664705	86.1546	43.2058
21	Luc	G	22	212963	104399	0.90617	0.614654	90.617	39.9525
21	Luc	G	24	191968	70567.6	0.814789	0.41113	81.4789	26.7235
21	Luc	H	1	220058	204126	0.937047	1.21461	93.7047	78.9494
21	Luc	H	2	206462	176525	0.877873	1.04856	87.7873	68.1565
21	Luc	H	3	224696	182158	0.957232	1.08245	95.7232	70.3589
21	Luc	H	4	219810	191111	0.935967	1.13631	93.5967	73.8601
21	Luc	H	6	224971	194423	0.95843	1.15623	95.843	75.1553
21	Luc	H	7	250635	209379	1.07013	1.24621	107.013	81.0036
21	Luc	H	8	264657	206525	1.13116	1.22904	113.116	79.8875
21	Luc	H	9	238984	192619	1.01942	1.14538	101.942	74.4496
21	Luc	H	10	249833	188060	1.06664	1.11795	106.664	72.667
21	Luc	H	11	239783	186953	1.0229	1.11129	102.29	72.2341
21	Luc	H	13	243168	177159	1.03763	1.05237	103.763	68.4043
21	Luc	H	14	263816	173829	1.1275	1.03234	112.75	67.1021
21	Luc	H	15	230589	179024	0.982882	1.0636	98.2882	69.1338
21	Luc	H	16	251188	169491	1.07254	1.00625	107.254	65.406
21	Luc	H	18	267271	164438	1.14253	0.975848	114.253	63.4301
21	Luc	H	19	256059	158038	1.09374	0.937347	109.374	60.9276
21	Luc	H	20	226202	136322	0.963789	0.806701	96.3789	52.4356
21	Luc	H	21	235919	117316	1.00608	0.692367	100.608	45.0039
21	Luc	H	22	210809	116379	0.896795	0.686729	89.6795	44.6374
21	Luc	H	23	230341	107128	0.981802	0.631076	98.1802	41.02
22	High MMS	O	12	6544.91	3897.12	0.00682756	0.0084573	0.682756	0.549725
22	High MMS	O	24	5091.16	2891.02	-0.000402016	0.00140254	-0.0402016	0.0911654
22	High MMS	P	6	5048.76	2491.01	-0.000612878	-0.00140236	-0.0612878	-0.0911531
22	High MMS	P	18	5254.71	2366.76	0.000411311	-0.00227357	0.0411311	-0.147782
22	Luc	G	1	207584	101422	1.0066	0.692301	100.66	44.9996
22	Luc	G	2	184060	94412.8	0.889619	0.643151	88.9619	41.8048
22	Luc	G	3	182900	113307	0.88385	0.775641	88.385	50.4166
22	Luc	G	4	177682	113065	0.857899	0.773941	85.7899	50.3061
22	Luc	G	5	192295	125541	0.930572	0.861424	93.0572	55.9926
22	Luc	G	7	220922	159000	1.07293	1.09604	107.293	71.2424
22	Luc	G	8	203874	162367	0.988152	1.11964	98.8152	72.7769
22	Luc	G	9	204607	163185	0.991797	1.12538	99.1797	73.1498
22	Luc	G	10	203447	163003	0.986028	1.12411	98.6028	73.067
22	Luc	G	12	214386	161594	1.04043	1.11423	104.043	72.4247
22	Luc	G	13	197516	154967	0.956538	1.06775	95.6538	69.404
22	Luc	G	14	200951	138978	0.973618	0.955643	97.3618	62.1168
22	Luc	G	15	193213	154903	0.935135	1.06731	93.5135	69.375
22	Luc	G	16	193170	163103	0.934924	1.12481	93.4924	73.1126
22	Luc	G	17	192931	156900	0.933735	1.08131	93.3735	70.2852
22	Luc	G	19	172476	139890	0.832008	0.962039	83.2008	62.5325
22	Luc	G	20	167966	123684	0.809582	0.848398	80.9582	55.1459
22	Luc	G	21	154912	131020	0.744666	0.899843	74.4666	58.4898
22	Luc	G	22	162584	110459	0.782817	0.755666	78.2817	49.1183
22	Luc	G	24	207547	86760.9	1.00642	0.589497	100.642	38.3173
22	Luc	H	1	245608	132620	1.1957	0.911062	119.57	59.219
22	Luc	H	2	235441	89921.7	1.14514	0.61166	114.514	39.7579
22	Luc	H	3	241532	119211	1.17543	0.817034	117.543	53.1072
22	Luc	H	4	224786	122305	1.09215	0.83873	109.215	54.5174
22	Luc	H	6	250142	154545	1.21825	1.0648	121.825	69.212
22	Luc	H	7	265534	167782	1.29479	1.15762	129.479	75.2451
22	Luc	H	8	227158	163943	1.10395	1.13069	110.395	73.4951
22	Luc	H	9	234066	167882	1.1383	1.15832	113.83	75.2907
22	Luc	H	10	232806	163309	1.13204	1.12625	113.204	73.2065
22	Luc	H	11	204967	168567	0.993589	1.16312	99.3589	75.6029
22	Luc	H	13	219998	148372	1.06834	1.02152	106.834	66.3985
22	Luc	H	14	240438	124732	1.16999	0.85575	116.999	55.6238
22	Luc	H	15	226694	157952	1.10164	1.08868	110.164	70.7645
22	Luc	H	16	215598	163534	1.04646	1.12783	104.646	73.3087
22	Luc	H	18	215389	155333	1.04542	1.07033	104.542	69.5711
22	Luc	H	19	223696	147836	1.08673	1.01775	108.673	66.1541
22	Luc	H	20	209013	142772	1.01371	0.982247	101.371	63.8461
22	Luc	H	21	194391	132405	0.940994	0.909553	94.0994	59.121
22	Luc	H	22	188876	126866	0.913567	0.87071	91.3567	56.5961
22	Luc	H	23	192937	120250	0.933765	0.824323	93.3765	53.581
23	High MMS	O	12	6543.66	3913.73	0.00442452	0.00630666	0.442452	0.409933
23	High MMS	O	24	5076.66	2875.34	-0.00248302	-0.00012174	-0.248303	-0.00791309
23	High MMS	P	6	5621.46	2914.81	8.22221e-05	0.000122613	0.00822221	0.00796983
23	High MMS	P	18	5587.98	2510.98	-7.54181e-05	-0.00237732	-0.00754181	-0.154526
23	Luc	G	1	237313	173088	1.09103	1.05361	109.103	68.4847
23	Luc	G	2	187054	136313	0.854383	0.825947	85.4383	53.6866
23	Luc	G	3	190898	166432	0.872483	1.01241	87.2483	65.8066
23	Luc	G	4	173371	139297	0.789951	0.844424	78.9951	54.8876
23	Luc	G	5	197272	161043	0.902492	0.979045	90.2492	63.6379
23	Luc	G	7	217271	184902	0.996661	1.12675	99.6661	73.2386
23	Luc	G	8	231950	180041	1.06578	1.09665	106.578	71.2825
23	Luc	G	9	231405	199324	1.06321	1.21603	106.321	79.042
23	Luc	G	10	234491	190158	1.07775	1.15928	107.775	75.3535
23	Luc	G	12	224810	182965	1.03216	1.11476	103.216	72.4591
23	Luc	G	13	203885	184109	0.933633	1.12184	93.3633	72.9197
23	Luc	G	14	231384	178246	1.06311	1.08555	106.311	70.5605
23	Luc	G	15	206597	185946	0.946402	1.13321	94.6402	73.6589
23	Luc	G	16	212599	163123	0.974663	0.99192	97.4663	64.4748
23	Luc	G	17	233755	162525	1.07428	0.988217	107.428	64.2341
23	Luc	G	19	269151	153404	1.24095	0.931753	124.095	60.5639
23	Luc	G	20	229956	112751	1.05639	0.680086	105.639	44.2056
23	Luc	G	21	218692	102267	1.00335	0.615182	100.335	39.9868
23	Luc	G	22	168781	87119.3	0.768339	0.521406	76.8339	33.8914
23	Luc	G	24	194949	60773.7	0.891557	0.358309	89.1557	23.2901
23	Luc	H	1	240426	123448	1.10569	0.746306	110.569	48.5099
23	Luc	H	2	218841	102471	1.00406	0.616441	100.406	40.0687
23	Luc	H	3	208344	122276	0.954628	0.739051	95.4628	48.0383
23	Luc	H	4	199229	146624	0.911707	0.88978	91.1707	57.8357
23	Luc	H	6	220649	160123	1.01257	0.973349	101.257	63.2677
23	Luc	H	7	261686	176376	1.20579	1.07397	120.579	69.8079
23	Luc	H	8	228471	175851	1.0494	1.07072	104.94	69.5965
23	Luc	H	9	229369	180800	1.05363	1.10135	105.363	71.588
23	Luc	H	10	236713	171852	1.08821	1.04596	108.821	67.9874
23	Luc	H	11	215262	173161	0.987203	1.05406	98.7203	68.514
23	Luc	H	13	211820	165774	0.970994	1.00833	97.0994	65.5414
23	Luc	H	14	204643	172265	0.937202	1.04852	93.7202	68.1536
23	Luc	H	15	248544	175222	1.14391	1.06682	114.391	69.3436
23	Luc	H	16	200093	174627	0.915777	1.06314	91.5777	69.1041
23	Luc	H	18	216102	169453	0.991158	1.03111	99.1158	67.0222
23	Luc	H	19	252604	155626	1.16303	0.945512	116.303	61.4583
23	Luc	H	20	200537	133428	0.917869	0.80809	91.7869	52.5259
23	Luc	H	21	230565	97284.7	1.05926	0.584337	105.926	37.9819
23	Luc	H	22	170820	104141	0.777941	0.626779	77.7941	40.7407
23	Luc	H	23	170972	90516.9	0.778658	0.542439	77.8658	35.2586
24	High MMS	O	12	6324.6	3655.1	0.00858931	0.013356	0.858931	0.868142
24	High MMS	O	24	4254.6	2194.6	-0.0114771	-0.00911947	-1.14771	-0.592766
24	High MMS	P	6	5270.5	2936.3	-0.00162907	0.00229449	-0.162907	0.149142
24	High MMS	P	18	5606.6	2638.1	0.00162907	-0.00229449	0.162907	-0.149142
24	Luc	G	1	121406	69286.9	1.12418	1.02336	112.418	66.5183
24	Luc	G	2	105563	63796.6	0.970603	0.938868	97.0603	61.0264
24	Luc	G	3	110269	72880.9	1.01622	1.07867	101.622	70.1133
24	Luc	G	4	108695	66595.3	1.00096	0.981937	100.096	63.8259
24	Luc	G	5	107572	72001.5	0.990077	1.06513	99.0077	69.2336
24	Luc	G	7	107404	66992.9	0.988449	0.988056	98.8449	64.2236
24	Luc	G	8	108535	68881.7	0.999408	1.01712	99.9408	66.113
24	Luc	G	9	106999	74846.1	0.984524	1.10891	98.4524	72.079
24	Luc	G	10	106793	71634.5	0.982525	1.05949	98.2525	68.8665
24	Luc	G	11	104998	62557.8	0.965124	0.919805	96.5124	59.7873
24	Luc	G	13	106564	68323.5	0.980304	1.00853	98.0304	65.5546
24	Luc	G	14	104952	66388.8	0.964679	0.978759	96.4679	63.6194
24	Luc	G	15	117357	71122.2	1.08493	1.0516	108.493	68.3541
24	Luc	G	16	106572	69233.4	0.980378	1.02253	98.0378	66.4648
24	Luc	G	17	108275	56960.4	0.99689	0.833667	99.689	54.1883
24	Luc	G	19	111315	64156	1.02636	0.944399	102.636	61.3859
24	Luc	G	20	113622	59223.9	1.04872	0.868499	104.872	56.4525
24	Luc	G	21	117762	67742.3	1.08886	0.999588	108.886	64.9732
24	Luc	G	22	117953	61204.4	1.09071	0.898977	109.071	58.4335
24	Luc	G	23	122124	58757.4	1.13114	0.861321	113.114	55.9858
24	Luc	H	1	112537	69554.6	1.03821	1.02748	103.821	66.786
24	Luc	H	2	105029	67795.8	0.96542	1.00041	96.542	65.0268
24	Luc	H	3	110597	68568.2	1.0194	1.0123	101.94	65.7994
24	Luc	H	4	103860	62542.5	0.95409	0.919569	95.409	59.772
24	Luc	H	5	106892	69990.4	0.983487	1.03418	98.3487	67.222
24	Luc	H	7	108061	65303	0.994817	0.96205	99.4817	62.5333
24	Luc	H	8	105395	67910.5	0.968975	1.00218	96.8975	65.1415
24	Luc	H	9	108764	77017.8	1.00163	1.14233	100.163	74.2513
24	Luc	H	10	100255	73928.5	0.919141	1.09479	91.9141	71.1612
24	Luc	H	11	107396	61342	0.988374	0.901095	98.8374	58.5712
24	Luc	H	13	107328	69577.5	0.987708	1.02783	98.7708	66.809
24	Luc	H	14	108657	66480.6	1.00059	0.980172	100.059	63.7112
24	Luc	H	15	110895	63651.3	1.02229	0.936632	102.229	60.8811
24	Luc	H	16	110032	68323.5	1.01392	1.00853	101.392	65.5546
24	Luc	H	17	103822	65134.8	0.953721	0.959462	95.3721	62.365
24	Luc	H	19	113416	65570.6	1.04672	0.966168	104.672	62.8009
24	Luc	H	20	115150	66006.5	1.06353	0.972876	106.353	63.237
24	Luc	H	21	121207	67046.5	1.12225	0.988881	112.225	64.2772
24	Luc	H	22	115837	70296.3	1.0702	1.03889	107.02	67.528
24	Luc	H	23	121245	68690.5	1.12262	1.01418	112.262	65.9217
25	High MMS	O	12	4652.5	2863.8	0.0118765	0.0166958	1.18765	1.08522
25	High MMS	O	24	2540.5	1669.3	-0.0075761	-0.00158136	-0.75761	-0.102789
25	High MMS	P	6	3076.1	1791.8	-0.00264295	0.000293015	-0.264295	0.019046
25	High MMS	P	18	3650	1753.5	0.00264295	-0.000293015	0.264295	-0.019046
25	Luc	G	1	123000	70133.1	1.10191	1.04599	110.191	67.9892
25	Luc	G	2	119044	72476.2	1.06548	1.08184	106.548	70.3196
25	Luc	G	3	115470	68080.9	1.03256	1.01459	103.256	65.9481
25	Luc	G	4	109104	65990.5	0.973923	0.982601	97.3923	63.8691
25	Luc	G	5	111720	66825.1	0.998027	0.995371	99.8027	64.6991
25	Luc	G	7	109693	70822.2	0.97935	1.05653	97.935	68.6745
25	Luc	G	8	116350	68624.6	1.04067	1.02291	104.067	66.4889
25	Luc	G	9	112080	71396.5	1.00134	1.06532	100.134	69.2457
25	Luc	G	10	115432	66978.3	1.03221	0.997716	103.221	64.8515
25	Luc	G	11	109264	66863.4	0.975403	0.995957	97.5403	64.7372
25	Luc	G	13	104405	63004.1	0.930648	0.936906	93.0648	60.8989
25	Luc	G	14	107114	63195.6	0.955598	0.939836	95.5598	61.0894
25	Luc	G	15	113863	67192.7	1.01776	1.001	101.776	65.0647
25	Luc	G	16	113503	68655.2	1.01445	1.02337	101.445	66.5193
25	Luc	G	17	109494	65132.9	0.977517	0.969479	97.7517	63.0161
25	Luc	G	19	105997	64328.8	0.945308	0.957175	94.5308	62.2164
25	Luc	G	20	111323	61886.2	0.994362	0.919801	99.4362	59.7871
25	Luc	G	21	117291	64252.3	1.04934	0.956005	104.934	62.1403
25	Luc	G	22	118255	69497.5	1.05822	1.03626	105.822	67.357
25	Luc	G	23	122518	69551.1	1.09747	1.03708	109.747	67.4103
25	Luc	H	1	125295	65868	1.12306	0.980727	112.306	63.7472
25	Luc	H	2	119541	61189.4	1.07006	0.909139	107.006	59.0941
25	Luc	H	3	111789	64964.4	0.998661	0.966901	99.8661	62.8485
25	Luc	H	4	111353	62100.6	0.994644	0.923082	99.4644	60.0003
25	Luc	H	5	100717	64757.7	0.896677	0.963738	89.6677	62.643
25	Luc	H	7	109884	69451.6	0.981112	1.03556	98.1112	67.3114
25	Luc	H	8	110664	62598.3	0.9883	0.930697	98.83	60.4953
25	Luc	H	9	113106	67927.8	1.01078	1.01224	101.078	65.7959
25	Luc	H	10	114330	68839	1.02206	1.02619	102.206	66.7021
25	Luc	H	11	111422	62644.2	0.995277	0.931399	99.5277	60.5409
25	Luc	H	13	107344	65056.3	0.957712	0.968307	95.7712	62.9399
25	Luc	H	14	109938	66174.3	0.981604	0.985414	98.1604	64.0519
25	Luc	H	15	114292	68670.5	1.02171	1.02361	102.171	66.5345
25	Luc	H	16	110336	71810	0.98527	1.07165	98.527	69.657
25	Luc	H	17	108040	69528.1	0.964126	1.03673	96.4126	67.3875
25	Luc	H	19	114360	68310.6	1.02234	1.0181	102.234	66.1766
25	Luc	H	20	111078	67062.5	0.992106	0.999004	99.2106	64.9353
25	Luc	H	21	118776	73563.5	1.06301	1.09848	106.301	71.4009
25	Luc	H	22	113940	70722.7	1.01847	1.05501	101.847	68.5756
25	Luc	H	23	124079	72568.1	1.11185	1.08325	111.185	70.411
26	High MMS	O	12	5691.1	3127.7	0.0137758	0.00245503	1.37758	0.159577
26	High MMS	O	24	3682.1	2296.2	-0.00480403	-0.0102875	-0.480404	-0.66869
26	High MMS	P	6	4308.5	3257.3	0.000989107	0.00444112	0.0989107	0.288673
26	High MMS	P	18	4094.6	2807.3	-0.000989107	-0.00245503	-0.0989107	-0.159577
26	Luc	G	1	106650	75346.2	0.947472	1.10919	94.7472	72.0972
26	Luc	G	2	98407.1	72180.4	0.871242	1.06067	87.1242	68.9438
26	Luc	G	3	102525	67290.6	0.909322	0.985738	90.9322	64.073
26	Luc	G	4	102356	67107.5	0.907768	0.982932	90.7768	63.8906
26	Luc	G	5	102937	69121.4	0.913137	1.01379	91.3137	65.8966
26	Luc	G	7	102845	61180.2	0.912289	0.892097	91.2289	57.9863
26	Luc	G	8	107391	62477	0.954325	0.911971	95.4325	59.2781
26	Luc	G	9	121638	72744.9	1.08609	1.06932	108.609	69.5061
26	Luc	G	10	115328	65841.2	1.02773	0.963526	102.773	62.6292
26	Luc	G	11	108697	62377.9	0.966406	0.910452	96.6406	59.1794
26	Luc	G	13	113701	65886.9	1.01268	0.964227	101.268	62.6747
26	Luc	G	14	114090	66985.4	1.01628	0.981061	101.628	63.769
26	Luc	G	15	118628	71036.1	1.05825	1.04314	105.825	67.8039
26	Luc	G	16	117765	67588.1	1.05027	0.990297	105.027	64.3693
26	Luc	G	17	116481	66482	1.0384	0.973346	103.84	63.2675
26	Luc	G	19	120652	66115.8	1.07697	0.967734	107.697	62.9027
26	Luc	G	20	114587	63339	1.02088	0.925181	102.088	60.1367
26	Luc	G	21	122417	67549.9	1.09329	0.989712	109.329	64.3313
26	Luc	G	22	123746	68488.2	1.10559	1.00409	110.559	65.2659
26	Luc	G	23	123250	70006.3	1.10099	1.02736	110.099	66.7781
26	Luc	H	1	121943	74385	1.08891	1.09446	108.891	71.1398
26	Luc	H	2	125098	76017.5	1.11809	1.11948	111.809	72.7659
26	Luc	H	3	109751	89016.4	0.976156	1.31868	97.6156	85.7143
26	Luc	H	4	108032	68396.7	0.96026	1.00269	96.026	65.1748
26	Luc	H	5	106841	75796.3	0.949239	1.11609	94.9239	72.5456
26	Luc	H	7	110790	71211.6	0.985764	1.04583	98.5764	67.9787
26	Luc	H	8	109468	72058.4	0.973542	1.0588	97.3542	68.8222
26	Luc	H	9	113869	67649.1	1.01424	0.991232	101.424	64.4301
26	Luc	H	10	108040	68045.8	0.96033	0.997311	96.033	64.8252
26	Luc	H	11	104984	61500.6	0.932071	0.897007	93.2071	58.3055
26	Luc	H	13	106222	68549.3	0.943516	1.00503	94.3516	65.3268
26	Luc	H	14	109377	65650.5	0.972694	0.960604	97.2694	62.4392
26	Luc	H	15	109522	64895.2	0.974036	0.949029	97.4036	61.6869
26	Luc	H	16	110958	68709.5	0.987319	1.00748	98.7319	65.4864
26	Luc	H	17	110003	65269	0.978488	0.954757	97.8488	62.0592
26	Luc	H	19	116168	66359.9	1.0355	0.971475	103.55	63.1459
26	Luc	H	20	114846	68541.6	1.02328	1.00491	102.328	65.3191
26	Luc	H	21	116122	69113.8	1.03508	1.01368	103.508	65.8891
26	Luc	H	22	116886	70898.8	1.04214	1.04103	104.214	67.6671
26	Luc	H	23	122593	73545.9	1.09492	1.0816	109.492	70.3039
27	High MMS	O	12	5355.3	3055.3	0.0138712	0.00148772	1.38712	0.0967018
27	High MMS	O	24	3079.9	2243.6	-0.00730959	-0.0111307	-0.730959	-0.723495
27	High MMS	P	6	3869	3024.7	3.58382e-05	0.00101202	0.00358382	0.0657815
27	High MMS	P	18	3861.3	2894.5	-3.58382e-05	-0.00101202	-0.00358382	-0.0657815
27	Luc	G	1	108439	80342.2	0.973435	1.20296	97.3435	78.1927
27	Luc	G	2	116330	77463	1.04689	1.15821	104.689	75.2833
27	Luc	G	3	120582	67431.7	1.08647	1.00226	108.647	65.147
27	Luc	G	4	102915	70027.6	0.922016	1.04262	92.2016	67.7701
27	Luc	G	5	116338	63901.6	1.04696	0.947384	104.696	61.58
27	Luc	G	7	108730	70701.4	0.976144	1.05309	97.6144	68.451
27	Luc	G	8	117579	67891.1	1.05852	1.0094	105.852	65.6112
27	Luc	G	9	110798	70019.9	0.9954	1.0425	99.54	67.7623
27	Luc	G	10	114506	66979.9	1.02992	0.995238	102.992	64.6905
27	Luc	G	11	107205	70678.4	0.961952	1.05273	96.1952	68.4277
27	Luc	G	13	113334	68411.8	1.01901	1.0175	101.901	66.1374
27	Luc	G	14	111074	67937.1	0.997967	1.01012	99.7967	65.6577
27	Luc	G	15	110867	67860.5	0.996042	1.00893	99.6042	65.5803
27	Luc	G	16	111572	60808	1.0026	0.899292	100.26	58.454
27	Luc	G	17	114085	56833.7	1.02599	0.837509	102.599	54.4381
27	Luc	G	19	115456	65440.7	1.03876	0.97131	103.876	63.1352
27	Luc	G	20	120973	64705.6	1.09011	0.959883	109.011	62.3924
27	Luc	G	21	121555	67860.5	1.09553	1.00893	109.553	65.5803
27	Luc	G	22	118912	67140.7	1.07092	0.997738	107.092	64.853
27	Luc	G	23	118674	70211.3	1.06871	1.04547	106.871	67.9557
27	Luc	H	1	112875	67730.3	1.01473	1.0069	101.473	65.4487
27	Luc	H	2	114606	72707.7	1.03084	1.08428	103.084	70.4783
27	Luc	H	3	108324	63334.9	0.972365	0.938574	97.2365	61.0073
27	Luc	H	4	104623	66076.3	0.937919	0.981191	93.7919	63.7774
27	Luc	H	5	111074	63557	0.997967	0.942027	99.7967	61.2318
27	Luc	H	7	100065	62760.6	0.895485	0.929647	89.5485	60.427
27	Luc	H	8	103260	63220.1	0.925224	0.93679	92.5224	60.8913
27	Luc	H	9	106516	69254.2	0.955534	1.03059	95.5534	66.9886
27	Luc	H	10	105060	62102.1	0.941984	0.91941	94.1984	59.7616
27	Luc	H	11	106156	64100.7	0.952182	0.950479	95.2182	61.7812
27	Luc	H	13	103758	66796.1	0.92986	0.992381	92.986	64.5048
27	Luc	H	14	105274	62454.3	0.94398	0.924885	94.398	60.1175
27	Luc	H	15	108952	67439.3	0.978213	1.00238	97.8213	65.1547
27	Luc	H	16	103566	60884.5	0.928077	0.900481	92.8077	58.5313
27	Luc	H	17	111511	56427.9	1.00203	0.8312	100.203	54.028
27	Luc	H	19	111649	65586.2	1.00332	0.973572	100.332	63.2822
27	Luc	H	20	110622	62668.7	0.99376	0.928218	99.376	60.3342
27	Luc	H	21	113510	69774.9	1.02065	1.03869	102.065	67.5148
27	Luc	H	22	116414	70303.2	1.04767	1.0469	104.767	68.0486
27	Luc	H	23	119563	75770.7	1.07699	1.1319	107.699	73.5733
28	High MMS	O	12	5972.9	34434.3	0.0137897	0.458221	1.37897	29.7844
28	High MMS	O	24	4362.8	2703.7	-0.00125335	-0.00635504	-0.125335	-0.413077
28	High MMS	P	6	4033.1	3210.7	-0.00433371	0.00106808	-0.433371	0.0694252
28	High MMS	P	18	4631.1	3064.8	0.00125335	-0.00106808	0.125335	-0.0694252
28	Luc	G	1	111469	86719.4	0.999427	1.22374	99.9427	79.5431
28	Luc	G	2	110196	84998.8	0.987535	1.19855	98.7535	77.9057
28	Luc	G	3	112097	74667.8	1.0053	1.04729	100.53	68.0738
28	Luc	G	4	101631	69175.8	0.907518	0.96688	90.7518	62.8472
28	Luc	G	5	111591	84806.8	1.00057	1.19574	100.057	77.7229
28	Luc	G	7	111338	69690.4	0.998208	0.974414	99.8208	63.3369
28	Luc	G	8	113570	68584.4	1.01906	0.958221	101.906	62.2844
28	Luc	G	9	110303	68154.2	0.988538	0.951923	98.8538	61.875
28	Luc	G	10	111653	78347	1.00115	1.10116	100.115	71.5753
28	Luc	G	11	93028.6	8295.6	0.827143	0.0755174	82.7143	4.90863
28	Luc	G	13	113723	85536.5	1.02049	1.20642	102.049	78.4174
28	Luc	G	14	107727	69675.1	0.964468	0.97419	96.4468	63.3224
28	Luc	G	15	111599	71495.5	1.00064	1.00084	100.064	65.0548
28	Luc	G	16	109253	71917.9	0.978724	1.00703	97.8724	65.4568
28	Luc	G	17	113470	79729.6	1.01812	1.1214	101.812	72.8911
28	Luc	G	19	111959	70013	1.00401	0.979138	100.401	63.6439
28	Luc	G	20	106124	68008.3	0.949496	0.949786	94.9496	61.7361
28	Luc	G	21	114137	70281.9	1.02436	0.983075	102.436	63.8999
28	Luc	G	22	112795	68338.6	1.01182	0.954622	101.182	62.0505
28	Luc	G	23	96870	7204.9	0.863033	0.0595482	86.3033	3.87063
28	Luc	H	1	122517	76403.7	1.10265	1.07271	110.265	69.7259
28	Luc	H	2	125661	71702.9	1.13203	1.00388	113.203	65.2522
28	Luc	H	3	115394	72209.8	1.0361	1.0113	103.61	65.7346
28	Luc	H	4	113048	71380.3	1.01418	0.999157	101.418	64.9452
28	Luc	H	5	95811.9	7711.8	0.853147	0.0669698	85.3147	4.35304
28	Luc	H	7	101984	69859.4	0.910813	0.976889	91.0813	63.4978
28	Luc	H	8	103410	68476.8	0.924138	0.956646	92.4138	62.182
28	Luc	H	9	112074	74145.5	1.00509	1.03964	100.509	67.5768
28	Luc	H	10	111607	72701.4	1.00072	1.0185	100.072	66.2024
28	Luc	H	11	119358	85452	1.07314	1.20518	107.314	78.337
28	Luc	H	13	106730	73116.2	0.955155	1.02457	95.5155	66.5972
28	Luc	H	14	106446	67401.5	0.952505	0.940902	95.2505	61.1586
28	Luc	H	15	107106	72225.2	0.958666	1.01153	95.8666	65.7493
28	Luc	H	16	107367	70427.8	0.961101	0.985211	96.1101	64.0387
28	Luc	H	17	88106.1	7466	0.781152	0.063371	78.1152	4.11912
28	Luc	H	19	111185	63607	0.996776	0.885346	99.6776	57.5475
28	Luc	H	20	109391	68738	0.980013	0.96047	98.0013	62.4306
28	Luc	H	21	115463	73385	1.03675	1.02851	103.675	66.853
28	Luc	H	22	112458	75289.9	1.00867	1.0564	100.867	68.6659
28	Luc	H	23	132102	87495.2	1.1922	1.2351	119.22	80.2814
29	High MMS	O	12	5469.6	4303	0.0156345	0.0151621	1.56345	0.985536
29	High MMS	O	24	3623.5	3003	-0.00305058	-0.0041868	-0.305058	-0.272142
29	High MMS	P	6	3898.2	3170.3	-0.000270241	-0.00169675	-0.0270241	-0.110289
29	High MMS	P	18	3951.6	3398.3	0.000270241	0.00169675	0.0270241	0.110289
29	Luc	O	3	95059	88333.7	0.922403	1.26586	92.2403	82.2806
29	Luc	O	15	91458.3	81803.2	0.885959	1.16866	88.5959	75.9627
29	Luc	P	9	107242	90933.8	1.04571	1.30455	104.571	84.796
29	Luc	P	21	127167	77925.9	1.24738	1.11095	124.738	72.2116
29	Luc	O	9	97927.3	83270.5	0.951434	1.1905	95.1434	77.3822
29	Luc	O	21	119615	70475.4	1.17094	1.00006	117.094	65.0037
29	Luc	P	3	128014	74710	1.25595	1.06308	125.595	69.1004
29	Luc	P	15	102863	75006.5	1.00139	1.0675	100.139	69.3873
29	Luc	G	1	102848	78534.1	1.00124	1.12	100.124	72.8
29	Luc	G	2	96378.7	77408.9	0.93576	1.10325	93.576	71.7115
29	Luc	G	3	94669.9	74649.2	0.918465	1.06218	91.8465	69.0416
29	Luc	G	4	96844	74132.2	0.94047	1.05448	94.047	68.5414
29	Luc	G	5	111476	82677.5	1.08856	1.18167	108.856	76.8085
29	Luc	G	7	87087.1	70817.5	0.841716	1.00515	84.1716	65.3346
29	Luc	G	8	94410.5	70817.5	0.915839	1.00515	91.5839	65.3346
29	Luc	G	9	92564.4	67373.6	0.897154	0.95389	89.7154	62.0029
29	Luc	G	10	90054.6	70650.3	0.871751	1.00266	87.1751	65.1729
29	Luc	G	11	103054	85581.6	1.00332	1.22489	100.332	79.6181
29	Luc	G	13	88666.3	62591.6	0.8577	0.882716	85.77	57.3765
29	Luc	G	14	88818.8	70376.6	0.859243	0.998586	85.9243	64.9081
29	Luc	G	15	92419.5	69585.9	0.895688	0.986817	89.5688	64.1431
29	Luc	G	16	95928.6	70718.7	0.931204	1.00368	93.1204	65.2391
29	Luc	G	17	94769.1	87801.6	0.919469	1.25794	91.9469	81.7658
29	Luc	G	19	94471.6	69509.9	0.916458	0.985686	91.6458	64.0696
29	Luc	G	20	109134	64879.9	1.06486	0.916774	106.486	59.5903
29	Luc	G	21	100635	70346.2	0.978844	0.998134	97.8844	64.8787
29	Luc	G	22	104350	71859.1	1.01645	1.02065	101.645	66.3423
29	Luc	G	23	113962	94993.5	1.11373	1.36498	111.373	88.7236
29	Luc	H	1	121766	81871.6	1.19272	1.16967	119.272	76.0289
29	Luc	H	2	117929	68042.6	1.15388	0.963847	115.388	62.6501
29	Luc	H	3	117662	70490.6	1.15118	1.00028	115.118	65.0184
29	Luc	H	4	110484	68856.1	1.07852	0.975955	107.852	63.4371
29	Luc	H	5	112276	83217.2	1.09667	1.1897	109.667	77.3307
29	Luc	H	7	107608	73508.8	1.04942	1.0452	104.942	67.9383
29	Luc	H	8	109408	67898.1	1.06764	0.961697	106.764	62.5103
29	Luc	H	9	107654	75508.3	1.04988	1.07497	104.988	69.8727
29	Luc	H	10	102604	69411.1	0.998765	0.984216	99.8765	63.974
29	Luc	H	11	109218	76443.4	1.06571	1.08888	106.571	70.7774
29	Luc	H	13	99575	66909.8	0.968111	0.946987	96.8111	61.5542
29	Luc	H	14	97256	65503.4	0.94464	0.926054	94.464	60.1935
29	Luc	H	15	104610	65739	1.01907	0.929561	101.907	60.4215
29	Luc	H	16	104740	65472.9	1.02038	0.925601	102.038	60.164
29	Luc	H	17	107852	63846	1.05189	0.901386	105.189	58.5901
29	Luc	H	19	99948.8	70452.6	0.971894	0.999717	97.1894	64.9816
29	Luc	H	20	99781	60516.1	0.970196	0.851825	97.0196	55.3686
29	Luc	H	21	107623	68422.7	1.04957	0.969505	104.957	63.0178
29	Luc	H	22	99842	65974.7	0.970813	0.933069	97.0813	60.6495
29	Luc	H	23	117113	81195	1.14562	1.1596	114.562	75.3743
30	High MMS	O	12	6368.4	4094.8	0.0143894	0.00677785	1.43894	0.44056
30	High MMS	O	24	3537.1	2598.9	-0.0100077	-0.0167683	-1.00077	-1.08994
30	High MMS	P	6	4561.9	3830.4	-0.00117708	0.00261607	-0.117707	0.170044
30	High MMS	P	18	4835.1	3498	0.00117708	-0.00261607	0.117707	-0.170044
30	Luc	G	8	117584	65698.8	0.972725	0.976454	97.2725	63.4695
30	Luc	G	20	123998	64490	1.02799	0.957427	102.799	62.2327
30	Luc	H	2	119428	52840.1	0.988619	0.774052	98.8619	50.3134
30	Luc	H	14	120331	62586.1	0.996402	0.927458	99.6402	60.2848
30	Luc	I	8	120749	67194.7	1	1	100	65
30	Luc	I	20	116658	61347.1	0.964745	0.907956	96.4745	59.0171
30	Luc	J	2	137478	56013.2	1.14416	0.823998	114.416	53.5599
30	Luc	J	14	112194	57131.4	0.926286	0.841599	92.6286	54.7039
30	Luc	K	8	135194	85765.1	1.12447	1.29231	112.447	83.9999
30	Luc	K	20	140340	71826	1.16881	1.0729	116.881	69.7384
30	Luc	L	2	120445	73518.3	0.997383	1.09954	99.7383	71.4699
30	Luc	L	14	156674	53489.8	1.30957	0.784278	130.957	50.9781
30	Luc	M	8	110555	67021	0.912159	0.997266	91.2159	64.8223
30	Luc	M	20	114426	61339.6	0.945516	0.907838	94.5516	59.0095
30	Luc	N	2	143778	67406.3	1.19844	1.00333	119.844	65.2165
30	Luc	N	14	125098	53897.8	1.03748	0.790701	103.748	51.3955
30	Luc	O	8	124066	61082.7	1.02858	0.903794	102.858	58.7466
30	Luc	O	20	120081	57947.3	0.994244	0.854442	99.4244	55.5387
30	Luc	P	2	129546	57456.3	1.07581	0.846713	107.581	55.0363
30	Luc	P	14	121644	51291.3	1.00772	0.749673	100.772	48.7287
