# Supplementary material for: A Network of Conserved Damage Survival Pathways Revealed by a Genomic RNAi Screen
Source: PLoS Genet. 2009 Jun 19;5(6):e1000527. doi: 10.1371/journal.pgen.1000527 (PMC2688755; doi:10.1371/journal.pgen.1000527)
Supplement: Table S3 — List of yeast MMS hits and their fly orthologues. Yeast MMS hits as determined by Begley et al. [3], and their fly orthologues that were neither a hit in our MMS screen nor in a pathway identified from the screen. Also given is whether each fly gene was essential, a resistance hit, a death hit, or a death tread after validation with an independent dsRNA. (0.04 MB XLS) [file pgen.1000527.s013.xls]

## Sheet: Sheet1
FBgn	essential	resistance	death	death trend	Yeast ORF	Yeast MMS Value
FBgn0000173	0	0	0	0	YDR092W	30
FBgn0000259	0	0	0	0	YGL019W	10
FBgn0000261	0	0	0	0	YDR256C	4
FBgn0000339	0	0	0	0	YBR210W	4
FBgn0000404	0	0	0	0	YDL155W	14
FBgn0000404	0	0	0	0	YPR119W	13
FBgn0001149	0	0	0	0	YNL229C	8
FBgn0001219	0	0	0	0	YLL024C	8
FBgn0001220	0	0	1	0	YEL030W	30
FBgn0001220	0	0	1	0	YLR369W	5
FBgn0002906	0	0	0	0	YMR190C	27
FBgn0003371	0	0	0	0	YMR139W	13
FBgn0003480	0	0	0	0	YDR004W	30
FBgn0003656	0	0	0	0	YML059C	4
FBgn0003943	1	0	0	0	YLL039C	16
FBgn0004145	0	0	0	0	YEL027W	15
FBgn0004145	0	0	0	0	YPL234C	4
FBgn0004363	0	0	0	0	YNL055C	10
FBgn0004924	0	0	1	0	YOL006C	6
FBgn0005593	1	0	0	1	YPL198W	4
FBgn0010038	0	0	0	0	YNL229C	8
FBgn0010039	0	0	0	0	YNL229C	8
FBgn0010040	0	0	0	0	YNL229C	8
FBgn0010042	0	0	0	0	YNL229C	8
FBgn0010043	0	0	0	0	YNL229C	8
FBgn0010044	0	0	0	0	YNL229C	8
FBgn0010812	0	0	0	0	YJL073W	4
FBgn0010877	0	0	0	0	YGR136W	11
FBgn0011284	1	0	0	1	YJR145C	15
FBgn0011656	0	0	0	1	YBR182C	5
FBgn0011659	0	0	0	1	YMR167W	7
FBgn0011660	0	0	0	0	YNL082W	8
FBgn0011703	0	0	0	0	YER070W	5
FBgn0011837	0	0	0	0	YLR136C	5
FBgn0015269	0	0	0	0	YOL081W	23
FBgn0015376	0	0	0	0	YMR078C	4
FBgn0015553	0	0	0	0	YOR033C	5
FBgn0015790	0	0	0	0	YER031C	2
FBgn0016054	0	0	1	0	YOR386W	2
FBgn0016691	0	0	0	0	YDR298C	5
FBgn0017448	0	0	0	0	YHL016C	10
FBgn0017558	0	0	0	0	YIL042C	4
FBgn0019624	0	0	0	0	YHR051W	12
FBgn0020261	0	0	0	0	YGL173C	13
FBgn0021856	0	0	1	0	YJL180C	23
FBgn0022097	0	0	0	0	YEL051W	18
FBgn0022942	1	0	0	0	YMR125W	8
FBgn0023521	0	0	1	0	YKL110C	8
FBgn0024291	1	0	0	0	YDL042C	4
FBgn0024291	1	0	0	0	YOL068C	7
FBgn0024291	0	0	0	0	YDL042C	4
FBgn0024291	0	0	0	0	YOL068C	7
FBgn0024555	0	0	1	0	YNL201C	12
FBgn0024912	0	0	0	0	YDL200C	12
FBgn0025286	0	0	0	0	YDL075W	6
FBgn0025286	0	0	0	0	YLR406C	3
FBgn0025680	1	0	0	0	YOR386W	2
FBgn0025808	0	0	1	0	YER173W	18
FBgn0025832	0	0	0	0	YKL113C	30
FBgn0026015	0	0	1	0	YLR234W	30
FBgn0026136	0	0	0	0	YGL019W	10
FBgn0026777	0	0	0	0	YEL037C	15
FBgn0027356	0	0	0	0	YCR009C	16
FBgn0027375	0	0	0	0	YMR190C	27
FBgn0027559	0	0	0	0	YJR043C	30
FBgn0027590	0	0	0	0	YNL229C	8
FBgn0027598	0	0	0	0	YGR136W	11
FBgn0027868	0	0	0	0	YDL116W	22
FBgn0028325	0	0	0	0	YER178W	10
FBgn0028665	0	0	0	0	YLR447C	7
FBgn0028667	0	0	0	0	YEL027W	15
FBgn0028667	0	0	0	0	YPL234C	4
FBgn0028668	0	0	0	0	YEL027W	15
FBgn0028668	0	0	0	0	YPL234C	4
FBgn0028670	0	0	0	0	YOR270C	4
FBgn0028671	0	0	0	0	YOR270C	4
FBgn0028913	0	0	0	0	YDR092W	30
FBgn0029067	0	0	0	0	YHR004C	10
FBgn0029093	0	0	0	0	YPL154C	4
FBgn0029094	0	0	0	0	YJL115W	30
FBgn0029722	0	0	0	0	YER178W	10
FBgn0029950	0	0	0	0	YHL016C	10
FBgn0029975	0	0	0	0	YBR159W	12
FBgn0030049	0	0	0	1	YOL115W	4
FBgn0030484	0	0	0	0	YLL060C	7
FBgn0030823	0	0	0	0	YBR094W	21
FBgn0031106	0	0	0	0	YOL018C	9
FBgn0031117	0	0	0	0	YLL060C	7
FBgn0031656	0	0	0	0	YBR037C	4
FBgn0031711	0	0	1	0	YPL101W	7
FBgn0031898	0	0	0	0	YLR069C	18
FBgn0031998	0	0	0	0	YHL016C	10
FBgn0032247	0	0	0	0	YLR244C	5
FBgn0032373	0	0	0	0	YOR270C	4
FBgn0032391	0	0	1	0	YDR270W	4
FBgn0032518	1	0	0	1	YGR148C	8
FBgn0032615	0	0	0	0	YBR159W	12
FBgn0032987	1	0	0	1	YBR191W	16
FBgn0033179	0	0	0	0	YBL058W	9
FBgn0033246	0	0	1	0	YMR207C	23
FBgn0033322	0	0	0	0	YHR004C	10
FBgn0033381	0	0	0	0	YNL229C	8
FBgn0033890	0	0	1	0	YPR135W	30
FBgn0033913	0	0	0	0	YKL221W	2
FBgn0033913	0	0	0	0	YNL125C	4
FBgn0033913	0	0	0	0	YOL119C	4
FBgn0033913	0	0	0	0	YOR306C	7
FBgn0034169	0	0	0	0	YEL027W	15
FBgn0034169	0	0	0	0	YPL234C	4
FBgn0034335	0	0	0	0	YNL229C	8
FBgn0034354	0	0	0	1	YNL229C	8
FBgn0034415	0	0	0	0	YBR244W	15
FBgn0034415	0	0	0	0	YIR037W	7
FBgn0034494	0	0	0	0	YHL016C	10
FBgn0034495	0	0	0	0	YCL016C	28
FBgn0034726	0	0	0	1	YBR278W	4
FBgn0034744	0	0	0	0	YMR077C	30
FBgn0034792	0	0	1	0	YPR024W	30
FBgn0034968	1	0	1	0	YDR418W	5
FBgn0035150	0	0	0	0	YOR346W	27
FBgn0035293	0	0	1	0	YHL016C	10
FBgn0035438	0	0	0	0	YBR244W	15
FBgn0035438	0	0	0	0	YIR037W	7
FBgn0036442	0	0	1	0	YGR209C	6
FBgn0036442	0	0	1	0	YLR043C	8
FBgn0036478	0	0	0	0	YBL039C	4
FBgn0036490	0	0	0	1	YML028W	13
FBgn0036666	0	0	0	1	YCL008C	23
FBgn0036820	0	0	0	0	YCL035C	7
FBgn0036820	0	0	0	0	YDR513W	5
FBgn0037141	0	0	0	0	YDR419W	10
FBgn0037301	0	0	0	0	YIL128W	18
FBgn0037402	1	0	0	0	YGR020C	7
FBgn0037637	0	0	0	0	YPL135W	7
FBgn0037686	1	0	0	0	YIL052C	2
FBgn0037711	0	0	0	0	YGL095C	4
FBgn0037845	0	0	0	0	YKR003W	4
FBgn0037895	0	0	0	0	YHL016C	10
FBgn0038029	0	0	0	0	YNL229C	8
FBgn0038269	0	0	1	0	YOR001W	7
FBgn0038834	1	0	0	1	YOR182C	3
FBgn0038869	0	0	0	0	YHR207C	10
FBgn0038889	0	0	0	0	YIR002C	18
FBgn0038908	0	0	0	0	YPL002C	26
FBgn0038927	0	0	1	0	YDR364C	23
FBgn0039393	0	0	0	0	YHL016C	10
FBgn0039394	0	0	0	0	YHL016C	10
FBgn0039406	0	0	0	0	YIL052C	2
FBgn0039635	0	0	0	0	YBR221C	25
FBgn0039654	0	0	0	0	YBR081C	10
FBgn0039757	0	0	0	1	YNL096C	7
FBgn0039757	0	0	0	1	YOR096W	2
FBgn0039872	0	0	0	0	YHL016C	10
FBgn0039873	0	0	1	0	YHL016C	10
FBgn0040268	0	0	1	0	YLR234W	30
FBgn0040308	0	0	0	1	YML028W	13
FBgn0040309	0	0	0	1	YML028W	13
FBgn0040377	0	0	0	0	YEL051W	18
FBgn0042094	0	0	0	0	YER170W	6
FBgn0042206	0	0	0	0	YNL229C	8
FBgn0042693	0	0	0	0	YOR014W	8
FBgn0045035	0	0	0	0	YBL088C	4
FBgn0046332	0	0	0	0	YMR139W	13
FBgn0050000	0	0	0	0	YLL060C	7
FBgn0050108	0	0	0	0	YKL053C-A	15
FBgn0050109	0	0	0	0	YKL053C-A	15
FBgn0051090	0	0	0	0	YHL016C	10
FBgn0051618	0	0	0	0	YDR225W	4
FBgn0051668	0	0	0	0	YHL016C	10
FBgn0051809	0	0	0	0	YBR159W	12
FBgn0051810	0	0	0	0	YBR159W	12
FBgn0052238	0	0	0	0	YBR094W	21
FBgn0052669	0	0	0	0	YHL016C	10
FBgn0053124	0	0	0	0	YHL016C	10
FBgn0053808	0	0	0	0	YDR225W	4
FBgn0053814	0	0	0	0	YDR225W	4
FBgn0053817	0	0	0	0	YDR225W	4
FBgn0053820	0	0	0	0	YDR225W	4
FBgn0053823	0	0	0	0	YDR225W	4
FBgn0053826	0	0	0	0	YDR225W	4
FBgn0053829	0	0	0	0	YDR225W	4
FBgn0053832	0	0	0	0	YDR225W	4
FBgn0053835	0	0	0	0	YDR225W	4
FBgn0053838	0	0	0	0	YDR225W	4
FBgn0053841	0	0	0	0	YDR225W	4
FBgn0053844	0	0	0	0	YDR225W	4
FBgn0053847	0	0	0	0	YDR225W	4
FBgn0053850	0	0	0	0	YDR225W	4
FBgn0053853	0	0	0	0	YDR225W	4
FBgn0053856	0	0	0	0	YDR225W	4
FBgn0053859	0	0	0	0	YDR225W	4
FBgn0053862	0	0	0	0	YDR225W	4
FBgn0053865	0	0	0	0	YDR225W	4
FBgn0063491	0	0	0	0	YNL229C	8
FBgn0063493	0	0	0	0	YNL229C	8
FBgn0063496	0	0	0	0	YNL229C	8
FBgn0063498	0	0	0	0	YNL229C	8
FBgn0063499	0	0	0	0	YNL229C	8
FBgn0069354	0	0	0	0	YNL055C	10
FBgn0086656	0	0	0	0	YLR025W	29
