# Supplementary material for: A Network of Conserved Damage Survival Pathways Revealed by a Genomic RNAi Screen
Source: PLoS Genet. 2009 Jun 19;5(6):e1000527. doi: 10.1371/journal.pgen.1000527 (PMC2688755; doi:10.1371/journal.pgen.1000527)
Supplement: Table S4 — Drosophila GST family members and their involvement in MMS survival. The five GST families and their component members. Provided is the gene name, corresponding CG number, whether they validated as a significant MMS survival gene (death), a trend (death trend) or not involved in MMS survival (no). For each validation observed to have an effect, the type of amplicon, library or validation is given. It is also noted for any validated MMS survival gene whether the effect was also observed in the screen. If validation was not performed this is also noted (not tested). (0.02 MB XLS) [file pgen.1000527.s014.xls]

## Sheet: Sheet1
	GST	Gene Name	CG Number	Hit	Amplicon
	CD	CG10428	CG10428	no
	Q	GstD1	CG10045	no
		GstD2	CG4181	no
		GstD3	CG4381	no
		GstD4	CG11512	no
		GstD5	CG12242	no	not tested
		GstD6	CG4423	no
		GstD7	CG4371	no
		GstD8	CG4421	no
		GstD9	CG10091	no	not tested
		GstD10	CG18548	no
		GstE1	CG5164	no
		GstE2	CG17523	no
		GstE3	CG17524	death	library
		GstE4	CG17525	no
		GstE5	CG17527	death	library
		GstE6	CG17530	death	library
		GstE7	CG17531	no
		GstE8	CG17533	death	validation
		GstE9	CG17534	no
		GstE10	CG17522	no
		gfzf	CG33546	death	library, screen
		CG4688	CG4688	death	validation
		CG11784	CG11784	no
		CG17639	CG17639	no
		CG30000	CG30000	no
		CG30005	CG30005	no	not tested
		CG5224	CG5224	death trend	library
		CG16936	CG16936	no
		CG1702	CG1702	no
		CG1681	CG1681	no
	W	CG6781	CG6781	no
		CG6673	CG6673	no
		CG6776	CG6776	no
		CG6662	CG6662	death	validation
	S	GstS1	CG8938	death	library
	Z	CG9362	CG9362	no
		CG9363	CG9363	death	library
	MSGT	Mgst1	CG1742	no
		CG33177	CG33177	death	library
		CG33178	CG33178	no
