# Supplementary material for: A Network of Conserved Damage Survival Pathways Revealed by a Genomic RNAi Screen
Source: PLoS Genet. 2009 Jun 19;5(6):e1000527. doi: 10.1371/journal.pgen.1000527 (PMC2688755; doi:10.1371/journal.pgen.1000527)
Supplement: Table S6 — The orthologous relationship between the MMS survival genes identified in the Drosophila and yeast MMS survival screens. Provided are the 13 MMS survival pathway, the gene names of each Drosophila component and their corresponding CG number. For each of these Drosophila genes, the yeast ORF is provided for any identifiable yeast orthologue and whether it was observed as being involved in MMS survival (hit) in S. cerevisiae by Begley et al. [3], if it was not identified (not hit) or if it is essential (essential). Where orthologues between the species are known and taking into account the yeast essential genes that could not be assayed for their effect on MMS survival, there is a clear enrichment in MMS survival genes within the majority of pathways examined between the two species. A complete list of these proteins and their human orthologues are also given. (0.11 MB XLS) [file pgen.1000527.s016.xls]

## Sheet: Sheet1
	Pathway	Human Protein	Fly Gene	FBgn	CG	Yeast ORF	Yeast Hit
	BER	PCNA	CG10262	FBgn0032813	CG10262	YBR088C	essential
		DNA polε B	Pole2	FBgn0035644	CG10489	YPR175W	essential
		DNA polε 4	Mes4	FBgn0034726	CG11301	YBR278W	hit
		DNA polδ (p50)	CG12018	FBgn0027903	CG12018	YJR006W	essential
		DNA polε 3	Chrac-14	FBgn0043002	CG13399	YDR121W	not hit
		DNA polε (p17)	Chrac-16	FBgn0043001	CG15736	YBR278W	hit
		DNA ligase 3	CG17227	FBgn0038035	CG17227	–	–
		OGG1	Ogg1	FBgn0027864	CG1795	YML060W	not hit
		TDG	Thd1	FBgn0026869	CG1981	–	–
		APE1	Rrp1	FBgn0004584	CG3178	YBL019W	not hit
		DNA polδ (p66)	CG3975	FBgn0027559	CG3975	YJR043C	hit
		XRCC1	XRCC1	FBgn0026751	CG4208	–	–
		SMUG1	CG5285	FBgn0038490	CG5285	–	–
		DNA ligase 1	CG5602	FBgn0034922	CG5602	YDL164C	essential
		DNA polδ (p125)	DNApol-delta	FBgn0012066	CG5949	YDL102W	essential
		DNA polε A	DNApol-epsilon	FBgn0020756	CG6768	YNL262W	essential
		40S rp S3	RpS3	FBgn0002622	CG6779	YNL178W	essential
		FEN1	Fen1	FBgn0025832	CG8648	YKL113C	hit
		PCNA	mus209	FBgn0005655	CG9193	YBR088C	essential
		NTHL1	CG9272	FBgn0032907	CG9272	YAL015C	not hit
		NTHL1	CG9272	FBgn0032907	CG9272	YOL043C	not hit
	DNA Damage Response	p33	cdc2	FBgn0004107	CG10498	YBR160W	essential
		Chk2	lok	FBgn0019686	CG10895	–	–
		GADD45α,β,γ	CG11086	FBgn0033153	CG11086	–	–
		CDC25A	stg	FBgn0003525	CG1395	YMR036C	not hit
		MRE11A	mre11	FBgn0020270	CG16928	YMR224C	not hit
		Chk1	grp	FBgn0011598	CG17161	–	–
		FANCD2	Fancd2	FBgn0038827	CG17269	–	–
		14-3-3σ	14-3-3zeta	FBgn0004907	CG17870	YDR099W	not hit
		14-3-3σ	14-3-3zeta	FBgn0004907	CG17870	YER177W	not hit
		BRCA2	CG30169	FBgn0050169	CG30169	–	–
		p53	p53	FBgn0039044	CG33336	–	–
		cyclinB1,2	CycB	FBgn0000405	CG3510	YDL155W	hit
		cyclinB1,2	CycB	FBgn0000405	CG3510	YGR108W	not hit
		cyclinB1,2	CycB	FBgn0000405	CG3510	YLR210W	not hit
		cyclinB1,2	CycB	FBgn0000405	CG3510	YPR119W	hit
		cyclinE1,2	CycE	FBgn0010382	CG3938	YGR109C	not hit
		cyclinE1,2	CycE	FBgn0010382	CG3938	YPR120C	hit
		ATR	mei-41	FBgn0004367	CG4252	YBR136W	essential
		CDC25C	twe	FBgn0002673	CG4965	YMR036C	not hit
		p34 (CDK1)	cdc2	FBgn0004106	CG5363	YBR160W	essential
		H2A.x	His2Av	FBgn0001197	CG5499	YOL012C	hit
		cyclinA1,2	CycA	FBgn0000404	CG5940	YDL155W	hit
		cyclinA1,2	CycA	FBgn0000404	CG5940	YGR108W	not hit
		cyclinA1,2	CycA	FBgn0000404	CG5940	YLR210W	not hit
		cyclinA1,2	CycA	FBgn0000404	CG5940	YPR119W	hit
		SMC1α,β	SMC1	FBgn0040283	CG6057	–	–
		RAD50	rad50	FBgn0034728	CG6339	YNL250W	hit
		ATM	tefu	FBgn0045035	CG6535	YBL088C	hit
		Nibrin	nbs	FBgn0086349	CG6754	–	–
		Bloom protein	mus309	FBgn0002906	CG6920	YMR190C	hit
	Proteasome	Rpn reg sub 11	Rpn6	FBgn0028689	CG10149	YDL097C	essential
		Rpn reg sub 13	Rpn9	FBgn0028691	CG10230	YDR427W	essential
		Rpt reg sub 6A	Tbp-1	FBgn0028684	CG10370	YOR117W	essential
		Rpn reg sub 3	Dox-A2	FBgn0000486	CG10484	–	–
		α type 5	ProsMA5	FBgn0016697	CG10938	YGR253C	essential
	Reg Sub	Rpn reg sub 12	Rpn5	FBgn0028690	CG1100	YDL147W	essential
		Rpn reg sub 8	CG11552	FBgn0036465	CG11552	YFR052W	essential
		Rpn reg sub 1	Rpn2	FBgn0028692	CG11888	YIL075C	essential
		β type 3	Prosbeta3	FBgn0026380	CG11981	YER094C	essential
		β type 4	CG12000	FBgn0037314	CG12000	YFR050C	essential
		PSMD reg sub 5	CG12096	FBgn0030457	CG12096	–	–
		β type 7	CG12161	FBgn0037296	CG12161	–	–
		β type 5	Prosbeta5	FBgn0029134	CG12323	YPR103W	essential
		–	CG12729	FBgn0029816	CG12729	–	–
		Rpt reg sub 7	Rpt1	FBgn0028687	CG1341	YKL145W	essential
		Rpt reg sub 8	Pros45	FBgn0020369	CG1489	YGL048C	essential
		α type 3	Prosalpha7	FBgn0023175	CG1519	YOR362C	essential
		Activator sub 3	REG	FBgn0029133	CG1591	–	–
		Rpt reg sub 6B	Rpt3	FBgn0028686	CG16916	YDR394W	essential
		α type 7-like	Pros28.1A	FBgn0017557	CG17268	YOL038W	essential
		β type 2	CG17301	FBgn0031442	CG17301	YER012W	essential
		β type 2	CG17302	FBgn0031443	CG17302	YER012W	essential
		β type 2	CG17331	FBgn0032596	CG17331	YER012W	essential
		α type 4	Prosalpha3T	FBgn0039819	CG1736	YGR135W	not hit
		Rpn reg sub 14	Rpn11	FBgn0028694	CG18174	YFR004W	essential
		β type 7	CG18341	FBgn0029812	CG18341	YOR157C	essential
		α type 6	Prosalpha6	FBgn0026781	CG18495	YGL011C	essential
		Rpt reg sub 8	CG2241	FBgn0039788	CG2241	YGL048C	essential
		α type 6	CG30382	FBgn0050382	CG30382	YGL011C	essential
		β 5t	CG31742	FBgn0051742	CG31742	YPR103W	essential
		β type 10	Prosbeta2	FBgn0023174	CG3329	YOR157C	essential
		Rpn reg sub 7	Mov34	FBgn0002787	CG3416	YOR261C	essential
		α type 7	Pros28.1	FBgn0004066	CG3422	YOL038W	essential
		Rpt reg sub S10B	Rpt4	FBgn0028685	CG3455	YOR259C	essential
		β type 1	Pros26	FBgn0002284	CG4097	YBL041W	essential
		Rpn reg sub 8	Rpn12	FBgn0028693	CG4157	YFR052W	essential
		α type 7-like	Pros28.1B	FBgn0017556	CG4569	YOL038W	essential
		α type 1	Pros35	FBgn0003151	CG4904	YMR314W	essential
		α type 2	Pros25	FBgn0086134	CG5266	YML092C	essential
		Rpt reg sub 4	Pros26.4	FBgn0015282	CG5289	YDL007W	essential
		Rpn reg sub 6	Rpn7	FBgn0028688	CG5378	YPR108W	essential
		α type 1	Prosalpha6T	FBgn0032492	CG5648	YMR314W	essential
		Rpn reg sub S10B	CG7257	FBgn0036224	CG7257	YOR259C	essential
		Rpn reg sub 4	Pros54	FBgn0015283	CG7619	YHR200W	not hit
		Rpn reg sub 2	Rpn1	FBgn0028695	CG7762	YHR027C	essential
		β type 6,9	l(2)05070	FBgn0010590	CG8392	YJL001W	essential
		Inhibitor sub PI31	CG8979	FBgn0033669	CG8979	–	–
		α type 4	Pros29	FBgn0003150	CG9327	YGR135W	not hit
		Rpt reg sub 6B	Rpt3R	FBgn0037742	CG9475	YDR394W	essential
		PSMD reg sub 9	CG9588	FBgn0038166	CG9588	YIL007C	hit
		β type 8	Prosbeta5R1	FBgn0034842	CG9868	YPR103W	essential
	Glutathione	GST Q	GstD1	FBgn0001149	CG10045	YNL229C	hit
		GST Q	GstD9	FBgn0038020	CG10091	YNL229C	hit
		CD	CG10428	FBgn0032724	CG10428	–	–
		TR1,2,3	Trxr-2	FBgn0037170	CG11401	YPL091W	not hit
		GST Q	GstD4	FBgn0010040	CG11512	YNL229C	hit
		GST Q	CG11784	FBgn0033381	CG11784	YNL229C	hit
		GPX4	PHCPx	FBgn0035438	CG12013	–	–
		GST Q	GstD5	FBgn0010041	CG12242	–	–
		–	Jafrac2	FBgn0040308	CG1274	YDR453C	not hit
		–	Jafrac2	FBgn0040308	CG1274	YML028W	hit
		GPX4	CG15116	FBgn0034415	CG15116	–	–
		TPx2	Jafrac1	FBgn0040309	CG1633	YDR453C	not hit
		TPx2	Jafrac1	FBgn0040309	CG1633	YML028W	hit
		GST Q	CG1681	FBgn0030484	CG1681	–	–
		GST Q	CG16936	FBgn0027590	CG16936	YNL229C	hit
		GST Q	CG1702	FBgn0031117	CG1702	–	–
		MGST	Mgst1	FBgn0025814	CG1742	–	–
		GST Q	GstE10	FBgn0063499	CG17522	YNL229C	hit
		GST Q	GstE2	FBgn0063498	CG17523	YNL229C	hit
		GST Q	GstE3	FBgn0063497	CG17524	YNL229C	hit
		GST Q	GstE4	FBgn0063496	CG17525	YNL229C	hit
		GST Q	GstE5	FBgn0063495	CG17527	YNL229C	hit
		GST Q	GstE6	FBgn0063494	CG17530	YNL229C	hit
		GST Q	GstE7	FBgn0063493	CG17531	YNL229C	hit
		GST Q	GstE8	FBgn0063492	CG17533	YNL229C	hit
		GST Q	GstE9	FBgn0063491	CG17534	YNL229C	hit
		GST Q	CG17639	FBgn0038029	CG17639	YNL229C	hit
		GST Q	GstD10	FBgn0042206	CG18548	YNL229C	hit
		TR1,2,3	Trxr-1	FBgn0020653	CG2151	YPL091W	not hit
		GCLc	Gclc	FBgn0040319	CG2259	YJL101C	not hit
		GST Q	CG30000	FBgn0050000	CG30000	–	–
		GST Q	CG30005	FBgn0050005	CG30005	–	–
		Trx, Sptrx-1, Sptrx-3	Trx-2	FBgn0040070	CG31884	YCR083W	not hit
		Trx, Sptrx-1, Sptrx-3	Trx-2	FBgn0040070	CG31884	YGR209C	hit
		Trx, Sptrx-1, Sptrx-3	Trx-2	FBgn0040070	CG31884	YLR043C	hit
		GS	CG32495	FBgn0052495	CG32495	YOL049W	not hit
		Trx, Sptrx-1, Sptrx-3	TrxT	FBgn0029752	CG3315	YCR083W	not hit
		Trx, Sptrx-1, Sptrx-3	TrxT	FBgn0029752	CG3315	YGR209C	hit
		Trx, Sptrx-1, Sptrx-3	TrxT	FBgn0029752	CG3315	YLR043C	hit
		MGST	CG33177	FBgn0053177	CG33177	–	–
		MGST	CG33178	FBgn0053178	CG33178	–	–
		GST Q	gfzf	FBgn0053546	CG33546	–	–
		Mt-Trx	CG3719	FBgn0024986	CG3719	YCR083W	not hit
		Mt-Trx	CG3719	FBgn0024986	CG3719	YGR209C	hit
		Mt-Trx	CG3719	FBgn0024986	CG3719	YLR043C	hit
		GST Q	GstD2	FBgn0010038	CG4181	YNL229C	hit
		Trx, Sptrx-1, Sptrx-3	dhd	FBgn0011761	CG4193	YCR083W	not hit
		Trx, Sptrx-1, Sptrx-4	dhd	FBgn0011761	CG4193	YGR209C	hit
		Trx, Sptrx-1, Sptrx-5	dhd	FBgn0011761	CG4193	YLR043C	hit
		GST Q	GstD7	FBgn0010043	CG4371	YNL229C	hit
		GST Q	GstD3	FBgn0010039	CG4381	YNL229C	hit
		GST Q	GstD8	FBgn0010044	CG4421	YNL229C	hit
		GST Q	GstD6	FBgn0010042	CG4423	YNL229C	hit
		GST Q	CG4688	FBgn0033817	CG4688	YNL229C	hit
		GCLm	Gclm	FBgn0046114	CG4919	YLR051C	essential
		GST Q	GstE1	FBgn0034335	CG5164	YNL229C	hit
		GST Q	CG5224	FBgn0034354	CG5224	YNL229C	hit
		Trx-like protein 1	Tx1	FBgn0035631	CG5495	YCR083W	not hit
		Trx-like protein 1	Tx1	FBgn0035631	CG5495	YGR209C	hit
		Trx-like protein 1	Tx1	FBgn0035631	CG5495	YLR043C	hit
		PRX III	Prx5037	FBgn0038519	CG5826	YDR453C	not hit
		PRX III	Prx5037	FBgn0038519	CG5826	YML028W	hit
		C1orf128	CG6153	FBgn0032445	CG6153	–	–
		GST W	CG6662	FBgn0035907	CG6662	–	–
		GST W	CG6673	FBgn0035906	CG6673	–	–
		GST W	CG6776	FBgn0035904	CG6776	–	–
		GST W	CG6781	FBgn0086348	CG6781	–	–
		GS	GS	FBgn0030882	CG6835	YOL049W	not hit
		TPx2	CG6888	FBgn0036490	CG6888	YDR453C	not hit
		TPx2	CG6888	FBgn0036490	CG6888	YML028W	hit
		Mt-Trx	CG8517	FBgn0034472	CG8517	YCR083W	not hit
		Mt-Trx	CG8517	FBgn0034472	CG8517	YGR209C	hit
		Mt-Trx	CG8517	FBgn0034472	CG8517	YLR043C	hit
		GST S	GstS1	FBgn0010226	CG8938	–	–
		Mt-Trx	CG8993	FBgn0035334	CG8993	YCR083W	not hit
		Mt-Trx	CG8993	FBgn0035334	CG8993	YGR209C	hit
		Mt-Trx	CG8993	FBgn0035334	CG8993	YLR043C	hit
		GST Z	CG9362	FBgn0037696	CG9362	–	–
		GST Z	CG9363	FBgn0037697	CG9363	–	–
	TOR	S6K1,B	S6k	FBgn0015806	CG10539	–	–
		Rheb	Rheb	FBgn0041191	CG1081	–	–
		FKBP-12, -12.6	FK506-bp2	FBgn0013954	CG11001	YNL135C	not hit
		Pi3Ka, PI3K-C2b	Pi3K68D	FBgn0015278	CG11621	YLR240W	not hit
		–	tgo	FBgn0015014	CG11987	–	–
		DNA polδ (p50)	CG12018	FBgn0027903	CG12018	YJR006W	essential
		PDK1	Pk61C	FBgn0020386	CG1210	YDR490C	not hit
		PDK1	Pk61C	FBgn0020386	CG1210	YOL100W	not hit
		ERK1,2	rl	FBgn0003256	CG12559	–	–
		–	tkv	FBgn0003716	CG14026	–	–
		40S rp S3	sta	FBgn0003517	CG14792	YGR214W	not hit
		40S rp S3	sta	FBgn0003517	CG14792	YLR048W	not hit
		AMPKg-1,2,3	SNF4Agamma	FBgn0025803	CG17299	YGL115W	not hit
		RSK1,2,3,6	S6kII	FBgn0011285	CG17596	–	–
		–	InR	FBgn0013984	CG18402	–	–
		PKCa,b,g,d,e,z,h,q,m,n	Pke98E	FBgn0003093	CG1954	–	–
		Rac1	Rac1	FBgn0010333	CG2248	–	–
		GBL	CG3004	FBgn0030142	CG3004	YNL006W	essential
		AMPKa-1,2	SNF1A	FBgn0023169	CG3051	–	–
		PI3K adapt prot 1	stumps	FBgn0020299	CG31317	–	–
		–	foxo	FBgn0038197	CG3143	–	–
		HIF-PH1,2,3	Hph	FBgn0086689	CG31543	–	–
		cyclin-E1,2	CycE	FBgn0010382	CG3938	YGR109C	not hit
		cyclin-E1,2	CycE	FBgn0010382	CG3938	YPR120C	hit
		DNA polδ (p66)	CG3975	FBgn0027559	CG3975	YJR043C	hit
		AKT1,2,3	Akt1	FBgn0010379	CG4006	–	–
		PI3Kb,d	Pi3K92E	FBgn0015279	CG4141	YLR240W	not hit
		Raptor	raptor	FBgn0029840	CG4320	YHR186C	essential
		TOR	tor	FBgn0021796	CG5092	YJR066W	not hit
		TOR	tor	FBgn0021796	CG5092	YKL203C	essential
		TFE2a, TF4, TF12, cingluin, cingulin-like 1	da	FBgn0000413	CG5102	–	–
		Miro-1,2	Miro	FBgn0039140	CG5410	YAL048C	not hit
		RhoG	Mtl	FBgn0039532	CG5588	–	–
		PTEN	Pten	FBgn0026379	CG5671	YNL128W	not hit
		IRS1,2,4	chico	FBgn0024248	CG5686	–	–
		IkKb	cact	FBgn0000250	CG5848	–	–
		DNA polδ (p125)	DNApol-delta	FBgn0012066	CG5949	YDL102W	essential
		Tip60	Tip60	FBgn0026080	CG6121	–	–
		TSC1	Tsc1	FBgn0026317	CG6147	–	–
		NFkB	Dl	FBgn0000462	CG6667	–	–
		NFkB	Dif	FBgn0011274	CG6794	–	–
		TSC2	gig	FBgn0005198	CG6975	–	–
		PP2Aa,b	mts	FBgn0004177	CG7109	YDL134C	not hit
		PP2Aa,b	mts	FBgn0004177	CG7109	YDL188C	not hit
		eIF4A-3	eIF4AIII	FBgn0037573	CG7483	YDR021W	essential
		eIF4A-3	eIF4AIII	FBgn0037573	CG7483	YJL138C	not hit
		eIF4A-3	eIF4AIII	FBgn0037573	CG7483	YKR059W	not hit
		–	chrb	FBgn0036165	CG7533	–	–
		–	scyl	FBgn0041094	CG7590	–	–
		HIF1a,3a	sima	FBgn0015542	CG7951	–	–
		Rictor	rictor	FBgn0031006	CG8002	YER093C	essential
		AMPKb-1,2	CG8057	FBgn0033383	CG8057	YER027C	not hit
		AMPKb-1,2	CG8057	FBgn0033383	CG8057	YGL208W	not hit
		–	Pvr	FBgn0032006	CG8222	–	–
		RhoA,B,C	Rho1	FBgn0014020	CG8416	YNL090W	not hit
		RhoA,B,C	Rho1	FBgn0014020	CG8416	YPR165W	essential
		Rac2	Rac2	FBgn0014011	CG8556	–	–
		4E-BP1,2	Thor	FBgn0022073	CG8846	–	–
		eIF4A-1,2	eIF-4A	FBgn0001942	CG9075	YDR021W	essential
		eIF4A-1,2	eIF-4A	FBgn0001942	CG9075	YJL138C	not hit
		eIF4A-1,2	eIF-4A	FBgn0001942	CG9075	YKR059W	not hit
		–	RhoL	FBgn0014380	CG9366	–	–
		LKB1	lkb1	FBgn0038167	CG9374	–	–
	NER	ERCC1	Ercc1	FBgn0028434	CG10215	YML095C	hit
		PCNA	CG10262	FBgn0032813	CG10262	YBR088C	essential
		DNA polε B	Pole2	FBgn0035644	CG10489	YPR175W	essential
		–	Gen	FBgn0027914	CG10670	–	–
		XPGA	mus201	FBgn0002887	CG10890	–	–
		GTF2H2 (p44)	Ssl1	FBgn0037202	CG11115	YLR005W	essential
		RFC (p140)	Gnf1	FBgn0004913	CG1119	YOR217W	essential
		RPB8	Rpb8	FBgn0037121	CG11246	YOR224C	essential
		DNA polε 4	Mes4	FBgn0034726	CG11301	YBR278W	hit
		RPB5	Rpb5	FBgn0033571	CG11979	YBR154C	essential
		DNA polδ (p50)	CG12018	FBgn0027903	CG12018	YJR006W	essential
		DNA polε 3	Chrac-14	FBgn0043002	CG13399	YDR121W	not hit
		MED8	MED8	FBgn0034503	CG13867	–	–
		RFC (p40)	RfC40	FBgn0015287	CG14999	YOL094C	essential
		RPA (p14)	CG15220	FBgn0030322	CG15220	–	–
		DNA polε (p17)	Chrac-16	FBgn0043001	CG15736	YBR278W	hit
		HR23A,B	Rad23	FBgn0026777	CG1836	YEL037C	hit
		RPB2	RpII140	FBgn0003276	CG3180	YOR151C	essential
		XPF	mei-9	FBgn0002707	CG3697	YPL022W	hit
		DNA polδ (p66)	CG3975	FBgn0027559	CG3975	YJR043C	hit
		GTF2H3 (p34)	Tfb4	FBgn0031309	CG5041	YPR056W	essential
		RFC (p36)	RfC3	FBgn0032244	CG5313	YNL290W	essential
		DNA ligase 1	CG5602	FBgn0034922	CG5602	YDL164C	essential
		GTF2H4 (p52)	CG5660	FBgn0035942	CG5660	YGR094W	essential
		CSB	CG5899	FBgn0032157	CG5899	–	–
		DNA polδ (p125)	CG5949	FBgn0012066	CG5949	YDL102W	essential
		RFC (p38)	RfC38	FBgn0028700	CG6258	YBR087W	essential
		XPA	Xpac	FBgn0004832	CG6358	–	–
		DNA polε A	DNApol-epsilon	FBgn0020756	CG6768	YNL262W	essential
		XPE	DDB1	FBgn0027049	CG7769	YML049C	essential
		XPB	hay	FBgn0001179	CG8019	YIL143C	essential
		GTF2H1 (p62)	Tfb1	FBgn0033929	CG8151	YDR311W	essential
		XPC	mus210	FBgn0004698	CG8153	YER162C	hit
		PCNA	PCNA	FBgn0005655	CG9193	YBR088C	essential
		RPA (p30, p32)	CG9273	FBgn0032906	CG9273	YNL312W	essential
		XPD	Xpd	FBgn0015844	CG9433	YER171W	essential
		CSA	tex	FBgn0037569	CG9615	YNL253W	not hit
		RPA (p70)	RpA-70	FBgn0010173	CG9633	YAR007C	essential
	MMR	PCNA	CG10262	FBgn0032813	CG10262	YBR088C	essential
		Exo1	tos	FBgn0015553	CG10387	–	–
		RFC (p140)	Gnf1	FBgn0004913	CG1119	YOR217W	essential
		Mlh1	Mlh1	FBgn0011659	CG11482	YMR167W	hit
		DNA polδ (p50)	CG12018	FBgn0027903	CG12018	YJR006W	essential
		RFC (p40)	RfC40	FBgn0015287	CG14999	YOL094C	essential
		RPA (p14)	CG15220	FBgn0030322	CG15220	–	–
		DNA polδ (p66)	CG3975	FBgn0027559	CG3975	YJR043C	hit
		Msh2	Spel1	FBgn0015546	CG4215	YOL090W	hit
		RFC (p36)	RfC3	FBgn0032244	CG5313	YNL290W	essential
		DNA polδ (p125)	DNApol-delta	FBgn0012066	CG5949	YDL102W	essential
		RFC (p38)	RfC38	FBgn0028700	CG6258	YBR087W	essential
		MSH6	CG7003	FBgn0036486	CG7003	YDR097C	not hit
		PMS2	Pms2	FBgn0011660	CG8169	YNL082W	hit
		FEN1	Fen1	FBgn0025832	CG8648	YKL113C	hit
		PCNA	PCNA	FBgn0005655	CG9193	YBR088C	essential
		RPA (p30, p32)	CG9273	FBgn0032906	CG9273	YNL312W	essential
		RPA (p70)	RpA-70	FBgn0010173	CG9633	YAR007C	essential
	HRR	RAD51-like3	Rad51C	FBgn0033389	CG2412	YDR004W	hit
		BRCA2	CG30169	FBgn0050169	CG30169	–	–
		MUS81	mus81	FBgn0040347	CG3026	YDR386W	hit
		RAD51 3	Spn-D	FBgn0003482	CG31069	YDR004W	hit
		XRCC3	Spn-B	FBgn0003480	CG3325	YDR004W	hit
		RAD54-like	okr	FBgn0002989	CG3736	–	–
		RuvB-like1	pont	FBgn0040078	CG4003	YDR190C	essential
		–	Rad51D	FBgn0030931	CG6318	–	–
		Bloom protein	mus309	FBgn0002906	CG6920	YMR190C	hit
		RAD51	Spn-A	FBgn0003479	CG7948	YER095W	hit
		RuvB-like2	rept	FBgn0040075	CG9750	YPL235W	essential
	RECQ	RecQ5	RecQ5	FBgn0027375	CG4879	YMR190C	hit
		Bloom protein	mus309	FBgn0002906	CG6920	YMR190C	hit
		RTS	RecQ4	FBgn0040290	CG7487	–	–
		Wrn	CG7670	FBgn0038608	CG7670	–	–
	Basal Transcription	TFIIFa	TFIIFalpha	FBgn0010282	CG10281	–	–
		TFIID subunit 6, TAF6-like	mia	FBgn0014342	CG10390	–	–
		TFIIEa	TFIIEalpha	FBgn0015828	CG10415	YKL028W	essential
		TFIID subunit 13	Taf13	FBgn0032847	CG10756	YML098W	essential
		TFIIH p44 subunit	Ssl1	FBgn0037202	CG11115	YLR005W	essential
		TFIIAa	TfIIA-S-2	FBgn0040338	CG11639	YKL058W	essential
		Stonin-1,2	stnB	FBgn0016976	CG12500	–	–
		TFIIEb	TFIIEbeta	FBgn0015829	CG1276	YKR062W	essential
		TFIID subunit 12	Taf12	FBgn0011290	CG17358	YDR145W	essential
		TFIID subunit 1, 210kDa subunit	Taf1	FBgn0010355	CG17603	YGR274C	essential
		TBP-like 1	Trf2	FBgn0026758	CG18009	YER148W	essential
		TFIID subunit 7, TAF7-like	Taf7	FBgn0024909	CG2670	YMR227C	essential
		TFIID subunit 10	Taf10	FBgn0028398	CG2859	YDR167W	essential
		TFIID subunit 10	Taf10b	FBgn0026324	CG3069	YDR167W	essential
		TFIIS	TfIIS	FBgn0010422	CG3710	YGL043W	not hit
		TFIID subunit 11	Taf11	FBgn0011291	CG4079	YML015C	essential
		–	CG4448	FBgn0039067	CG4448	–	–
		TFIIH p34 subunit	Tfb4	FBgn0031309	CG5041	YPR056W	essential
		TFIIAa	TfIIA-S	FBgn0013347	CG5163	YKL058W	essential
		TFIIB	TfIIB	FBgn0004915	CG5193	YPR086W	essential
		TFIID subunit 4,4B	Taf4	FBgn0010280	CG5444	–	–
		TFIIA subunit 1	TfIIA-L	FBgn0011289	CG5930	YOR194C	essential
		TFIID subunit 9,9B	e(y)1	FBgn0000617	CG6474	YMR236W	essential
		TFIIFb	TFIIFbeta	FBgn0010421	CG6538	YGR005C	essential
		–	can	FBgn0011569	CG6577	–	–
		TFIID subunit 2	Taf2	FBgn0011836	CG6711	YCR042C	essential
		–	Trf	FBgn0010287	CG7562	YER148W	essential
		TFIID subunit 5, TAF5-like	Taf5	FBgn0010356	CG7704	YBR198C	essential
		TFIIH p52 subunit	Tfb2	FBgn0036513	CG7764	YPL122C	essential
		TFIIS	CG8117	FBgn0030663	CG8117	YGL043W	not hit
		TFIIH p62 subunit	Tfb1	FBgn0033929	CG8151	YDR311W	essential
		TAT-box factor, TBP-like 2	Tbp	FBgn0003687	CG9874	YER148W	essential
	Ribosome	40S RP S26, RP S26-like	RpS26	FBgn0004413	CG10305	YER131W	not hit
		40S RP S26, RP S26-like	RpS26	FBgn0004413	CG10305	YGL189C	essential
		40S RP S27, RP S27-like	RpS27	FBgn0039300	CG10423	YHR021C	not hit
		40S RP S27, RP S27-like	RpS27	FBgn0039300	CG10423	YKL156W	not hit
		39S RP L13	mRpL13	FBgn0032720	CG10603	YOR150W	not hit
		60S RP L30	RpL30	FBgn0086710	CG10652	YGL030W	essential
		40S RP S6	RpS6	FBgn0004922	CG10944	YBR181C	not hit
		40S RP S6	RpS6	FBgn0004922	CG10944	YPL090C	not hit
		40S RP S4 Y isoform1,2, X isoform	RpS4	FBgn0011284	CG11276	YHR203C	not hit
		40S RP S4 Y isoform1,2, X isoform	RpS4	FBgn0011284	CG11276	YJR145C	hit
		IF-2Mt	CG12413	FBgn0039588	CG12413	–	–
		EF-Tu	CG12736	FBgn0033184	CG12736	YOR187W	not hit
		60S RP L21, RP L21-like	RpL21	FBgn0032987	CG12775	YBR191W	hit
		60S RP L21, RP L21-like	RpL21	FBgn0032987	CG12775	YPL079W	not hit
		IF-3Mt	CG13163	FBgn0033712	CG13163	–	–
		Met AP 1	CG13630	FBgn0039219	CG13630	YLR244C	hit
		40S RP S28	RpS28a	FBgn0039739	CG15527	YLR264W	not hit
		40S RP S28	RpS28a	FBgn0039739	CG15527	YOR167C	not hit
		Ubiquitin-like protein FUB1	RpS30	FBgn0038834	CG15697	YLR287C-A	essential
		Ubiquitin-like protein FUB1	RpS30	FBgn0038834	CG15697	YOR182C	hit
		FAD synthetase 2	CG16848	FBgn0032522	CG16848	YDL045C	essential
		FAD synthetase 2	CG16848	FBgn0032522	CG16848	YMR178W	not hit
		Adenylate kinase 1,5	Adk1	FBgn0022709	CG17146	YKL024C	essential
		60S RP L10, RPL 10-like	Qm	FBgn0024733	CG17521	YLR075W	essential
		60S RP L31	RpL31	FBgn0025286	CG1821	YDL075W	hit
		60S RP L31	RpL31	FBgn0025286	CG1821	YLR406C	hit
		EF-1a1,2,-like3	Ef1alpha100E	FBgn0000557	CG1873	YBR118W	essential
		EF-1a1,2,-like3	Ef1alpha100E	FBgn0000557	CG1873	YPR080W	essential
		40S RP S3a	RpS3A	FBgn0017545	CG2168	YLR441C	not hit
		40S RP S3a	RpS3A	FBgn0017545	CG2168	YML063W	not hit
		EF-2	Ef2b	FBgn0000559	CG2238	YDR385W	hit
		EF-2	Ef2b	FBgn0000559	CG2238	YOR133W	not hit
		60S RP L19	RpL19	FBgn0002607	CG2746	YBL027W	hit
		60S RP L19	RpL19	FBgn0002607	CG2746	YBR084C-A	not hit
		Riboflavin kinase	CG2846	FBgn0014930	CG2846	YDR236C	essential
		Ubiquitin UBA52	RpL40	FBgn0003941	CG2960	–	–
		40S RP S28	RpS28b	FBgn0030136	CG2998	YLR264W	not hit
		40S RP S28	RpS28b	FBgn0030136	CG2998	YOR167C	not hit
		EF G2	CG31159	FBgn0051159	CG31159	YJL102W	not hit
		Adenylate kinase 2	Adk2	FBgn0022708	CG3140	YDR226W	hit
		60S RP L7a	RpL7A	FBgn0014026	CG3314	YHL033C	not hit
		60S RP L7a	RpL7A	FBgn0014026	CG3314	YLL045C	not hit
		EF Tu GTP-bdP1	CG33158	FBgn0053158	CG33158	YNL163C	essential
		40S RP S24	RpS24	FBgn0034751	CG3751	YER074W	not hit
		40S RP S24	RpS24	FBgn0034751	CG3751	YIL069C	hit
		40S RP S17, RP L17-like	RpS17	FBgn0005533	CG3922	YDR447C	not hit
		40S RP S8	RpS8	FBgn0005533	CG3922	YML024W	not hit
		60S RP L39, RP L39-like	RpL39	FBgn0023170	CG3997	YJL189W	not hit
		Met AP 2	und	FBgn0025117	CG4008	YBL091C	not hit
		FAD synthetase 2	CG4407	FBgn0030431	CG4407	YDL045C	essential
		FAD synthetase 2	CG4407	FBgn0030431	CG4407	YMR178W	not hit
		Ribosome recycling factor	CG4447	FBgn0035980	CG4447	–	–
		–	RpS19a	FBgn0010412	CG4464	–	–
		EF G1	CG4567	FBgn0031898	CG4567	YLR069C	hit
		60SRP L13	RpL13	FBgn0011272	CG4651	YDL082W	not hit
		60SRP L13	RpL13	FBgn0011272	CG4651	YMR142C	hit
		EF Tu GTP-bdP2	CG4849	FBgn0039566	CG4849	YDR385W	hit
		EF Tu GTP-bdP2	CG4849	FBgn0039566	CG4849	YOR133W	not hit
		28S rp S7	mRpS7	FBgn0032236	CG5108	–	–
		Met AP 1D	CG5188	FBgn0032247	CG5188	YLR244C	hit
		40S RP S27a	RpS27A	FBgn0003942	CG5271	YLR167W	essential
		60S RP L4	RpL4	FBgn0003279	CG5502	YBR031W	not hit
		60S RP L4	RpL4	FBgn0003279	CG5502	YDR012W	essential
		Pep. chain release factor 1, Mito. trans. Release factor 1-like	CG5705	FBgn0032486	CG5705	YGL143C	not hit
		60S RP L37a	RpL37A	FBgn0028696	CG5827	YJR094W-A	not hit
		60S RP L37a	RpL37A	FBgn0028696	CG5827	YPR043W	not hit
		EF-Tu	EfTuM	FBgn0024556	CG6050	YOR187W	not hit
		60S RP L34	RpL34a	FBgn0039406	CG6090	YER056C-A	not hit
		60S RP L34	RpL34a	FBgn0039406	CG6090	YIL052C	hit
		60S RP L14	RpL14	FBgn0017579	CG6253	YHL001W	essential
		60S RP L14	RpL14	FBgn0017579	CG6253	YKL006W	hit
		EF-TsMt	CG6412	FBgn0032646	CG6412	–	–
		–	Su(var)3-9	FBgn0003600	CG6476	–	–
		Adenylate kinase 3, 3-like1	Adk3	FBgn0042094	CG6612	YER170W	hit
		40S RP S25	RpS25	FBgn0086472	CG6684	YGR027C	not hit
		40S RP S25	RpS25	FBgn0086472	CG6684	YLR333C	not hit
		RP L24-like	CG6764	FBgn0037899	CG6764	YLR009W	essential
		60S RP L36a, RP L36a-like	RpL36A	FBgn0031980	CG7424	YHR141C	essential
		60S RP L36a, RP L36a-like	RpL36A	FBgn0031980	CG7424	YNL162W	not hit
		40S RP S8	RpS8	FBgn0039713	CG7808	YBL072C	not hit
		40S RP S8	RpS8	FBgn0039713	CG7808	YER102W	essential
		60S RP L32, RPS29	RpL32	FBgn0002626	CG7939	YBL092W	essential
		POP4	CG8038	FBgn0035831	CG8038	YBR257W	essential
		EF-1a1,2,-like3	Ef1alpha48D	FBgn0000556	CG8280	YBR118W	essential
		EF-1a1,2,-like3	Ef1alpha48D	FBgn0000556	CG8280	YPR080W	essential
		60S RP L18	RpL18	FBgn0035753	CG8615	YNL301C	hit
		60S RP L18	RpL18	FBgn0035753	CG8615	YOL120C	essential
		60S RP L37	RpL37a	FBgn0030616	CG9091	YDR500C	not hit
		60S RP L37	RpL37a	FBgn0030616	CG9091	YLR185W	not hit
		60S RP L24	RpL24	FBgn0032518	CG9282	YGL031C	not hit
		60S RP L24	RpL24	FBgn0032518	CG9282	YGR148C	hit
		60S RP L34	RpL34b	FBgn0037686	CG9354	YER056C-A	not hit
		60S RP L34	RpL34b	FBgn0037686	CG9354	YIL052C	hit
		Sec61a1,2	Sec61alpha	FBgn0086357	CG9539	YLR378C	essential
		60S RP L37	RpL37b	FBgn0034822	CG9873	YDR500C	not hit
		60S RP L37	RpL37b	FBgn0034822	CG9873	YLR185W	not hit
		eIF-2a	eIF-2alpha	FBgn0004925	CG9946	YJR007W	essential
	ATPase	V-ATPase F	CG1076	FBgn0037402	CG1076	YGR020C	hit
		V-ATPase E1,2	Vha26	FBgn0015324	CG1088	YOR332W	hit
		ATP synthase b	ATPsyn-beta	FBgn0010217	CG11154	YJR121W	not hit
		V_ATP M9.2	VhaM9.7-1	FBgn0028664	CG11589	–	–
		V-ATPase A	Vha68-1	FBgn0020368	CG12403	YDL185W	not hit
		V_ATPase 116kDa a3	CG12602	FBgn0032373	CG12602	YMR054W	not hit
		V_ATPase 116kDa a3	CG12602	FBgn0032373	CG12602	YOR270C	hit
		V_ATP M9.2	CG1268	FBgn0035521	CG1268	–	–
		V-ATPase D	CG13167	FBgn0033706	CG13167	–	–
		V_ATPase 116kDa a1	Vha100-1	FBgn0028671	CG1709	YMR054W	not hit
		V_ATPase 116kDa a1	Vha100-1	FBgn0028671	CG1709	YOR270C	hit
		V_ATPase H	VhaSFD	FBgn0027070	CG17322	YLR189C	not hit
		V-ATPase B1,2	Vha55	FBgn0005671	CG17369	YBR127C	hit
		ATPase C P1,2,3	CG1746	FBgn0039830	CG1746	Q0130	essential
		V_ATPase 116kDa a2	Vha100-2	FBgn0028670	CG18617	YMR054W	not hit
		V_ATPase 116kDa a2	Vha100-2	FBgn0028670	CG18617	YOR270C	hit
		V-ATPase d1	VhaAC39	FBgn0028665	CG2934	YLR447C	hit
		ATP synthase d	l(1)G0230	FBgn0028342	CG2968	YDL004W	essential
		ATP synthase e	CG31477	FBgn0051477	CG31477	–	–
		V-ATP synthase 12kDa, 21kDa	Vha16	FBgn0004145	CG3161	YEL027W	hit
		V-ATP synthase 12kDa, 21kDa	Vha16	FBgn0004145	CG3161	YPL234C	hit
		V-ATP synthase 12kDa, 21kDa	Vha16-2	FBgn0028668	CG32089	YEL027W	hit
		V-ATP synthase 12kDa, 21kDa	Vha16-2	FBgn0028668	CG32089	YPL234C	hit
		V-ATP synthase 12kDa, 21kDa	Vha16-3	FBgn0028667	CG32090	YEL027W	hit
		V-ATP synthase 12kDa, 21kDa	Vha16-3	FBgn0028667	CG32090	YPL234C	hit
		ATP synthase E	CG3321	FBgn0038224	CG3321	–	–
		ATP synthase 8	mt:ATPase8	FBgn0013673	CG34072	–	–
		ATP synthase A	mt:ATPase6	FBgn0013672	CG34073	Q0085	essential
		ATP synthase a	blw	FBgn0011211	CG3612	YBL099W	hit
		V-ATPase A	Vha68-2	FBgn0020367	CG3762	YDL185W	not hit
		ATP synthase O	Osep	FBgn0016691	CG4307	YDR298C	hit
		ATP synthase Cf6	ATPsyn-Cf6	FBgn0016119	CG4412	–	–
		V-ATPase d2	CG4624	FBgn0039058	CG4624	YLR447C	hit
		ATP synthase F	CG4692	FBgn0035032	CG4692	–	–
		V-ATPase A	CG5075	FBgn0032464	CG5075	YDL185W	not hit
		ATP synthase b	CG5389	FBgn0036568	CG5389	–	–
		ATP synthase D	ATPsyn-d	FBgn0016120	CG6030	YKL016C	hit
		ATP synthase G	l(2)06225	FBgn0010612	CG6105	–	–
		V-ATPase G1,2,3	Vha13	FBgn0026753	CG6213	YHR039C-A	essential
		V-ATP synthase 12kDa, 21kDa	CG6737	FBgn0032294	CG6737	YEL027W	hit
		V-ATP synthase 12kDa, 21kDa	CG6737	FBgn0032294	CG6737	YPL234C	hit
		V-ATP synthase 12kDa, 21kDa	VhaPPA1-1	FBgn0028662	CG7007	YHR026W	hit
		ATP synthase G	CG7211	FBgn0031941	CG7211	–	–
		ATP synthase g	ATPsyn-gamma	FBgn0020235	CG7610	YBR039W	essential
		V_ATP M9.2	VhaM9.7-2	FBgn0028663	CG7625	–	–
		V_ATPase 116kDa a4	CG7678	FBgn0038613	CG7678	YMR054W	not hit
		V_ATPase 116kDa a4	CG7678	FBgn0038613	CG7678	YOR270C	hit
		V_ATPase S1	CG8029	FBgn0033393	CG8029	–	–
		V-ATPase C1,2	Vha44	FBgn0020611	CG8048	YKL080W	hit
		V-ATPase D	Vha36	FBgn0022097	CG8186	YEL051W	hit
		ATP synthase B	ATPsyn-b	FBgn0019644	CG8189	YPL078C	hit
		V-ATPase F	Vha14	FBgn0010426	CG8210	YGR020C	hit
		V-ATPase D	CG8310	FBgn0040377	CG8310	YEL051W	hit
		V-ATP synthase 12kDa, 21kDa	CG9013	FBgn0034169	CG9013	YEL027W	hit
		V-ATP synthase 12kDa, 21kDa	CG9013	FBgn0034169	CG9013	YPL234C	hit
		ATP synthase e	Sun	FBgn0014391	CG9032	–	–
	Notch	Manic, Lunatic, & Radical Fringe	fng	FBgn0011591	CG10580	–	–
		–	nej	FBgn0015624	CG15319	–	–
		DVL-1,-2,-3	dsh	FBgn0000499	CG18361	–	–
		Presenilin -1,-2	Psn	FBgn0019947	CG18803	–	–
		APH-1a,b	aph-1	FBgn0031458	CG2855	–	–
		RBP-Jk,-L	Su(H)	FBgn0004837	CG3497	–	–
		Delta 1,-like3,4	Dl	FBgn0000463	CG3619	–	–
		Numb, Numb-like	numb	FBgn0002973	CG3779	–	–
		Deltex1,2,3,4	dx	FBgn0000524	CG3929	–	–
		Notch1,2,3,4	N	FBgn0004647	CG3936	–	–
		PCAF	Pcaf	FBgn0020388	CG4107	YGR252W	hit
		–	H	FBgn0001169	CG5460	–	–
		Jagged-1,-2	Ser	FBgn0004197	CG6127	–	–
		CBF-1-interacting repressor	CG6843	FBgn0036827	CG6843	–	–
		Nicastrin	nct	FBgn0039234	CG7012	–	–
		HD1,2	Rpd3	FBgn0015805	CG7471	YNL330C	not hit
		TNF-a-convertace	Tace	FBgn0039734	CG7908	–	–
		Mam-1,-2,-3	mam	FBgn0002643	CG8118	–	–
		SkiP	Bx42	FBgn0004856	CG8264	YAL032C	essential
		ESG1,2,3,4	gro	FBgn0001139	CG8384	–	–
